# Supplementary material for: β-Adrenergic receptor stimulation inhibits proarrhythmic alternans in postinfarction border zone cardiomyocytes: a computational analysis
Source: Am J Physiol Heart Circ Physiol. 2017 May 24;313(2):H338–53. doi: 10.1152/ajpheart.00094.2017 (PMC5582914; doi:10.1152/ajpheart.00094.2017)
Supplement: Main_Model_Code.txt [file Main_Model_Code.txt]

[[model]]
name: Heijman2011
desc: """
    VERSION 1.1, Sept. 13, 2016 - With fixed PLB phosphorylation and remodeling
      of ICab.
      
    The Heijman2011 model of the ventricular myocyte

    The following sources were used:

    [1] Decker, Heijman, Hund, Silva and Rudy (2009) Properties and Ionic
    Mechanisms of Action Potential Adaptation, Restitution and Accomodation in
    Canine Epicardium
    Am. J. Physiol. / Heart Circ. Physiol.
    http://dx.doi.org/10.1152/ajpheart.01216.2008

    [2] Heijman, Volders, Westra and Rudy (2011) Local control of
    beta-adrenergic stimulation: Effects on ventricular myocyte
    electrophysiology and Ca2+-transient.
    Journal of Molecular and Cellular Cardiology
    Volume 50, Issue 5, May 2011, Pages 863-871
    http://dx.doi.org/10.1016/j.yjmcc.2011.02.007

    [3] PhD Thesis Heijman (2012) Computational analysis of beta-adrenergic
    stimulation and its effects on cardiac ventricular electrophysiology.

    [4] The matlab code published for [1] and [2], which was downloaded from
    the rudylab website: http://rudylab.wustl.edu

    An attempt was made to annotate the source of each component. Where section
    numbers are given these refer to sections in the data supplement of [1] and
    [2], or the appendix of [3].


    Original copyright notice published with the matlab code:

    --------------------------------------------------------------------------

    Copyright (C) 2011 by Jordi Heijman, Paul G. A. Volders,
    Ronald L. Westra and Yoram Rudy
    Email: jordi.heijman@maastrichtuniversity.nl  / rudy@wustl.edu
    Web:   http://rudylab.wustl.edu

    MATLAB Implementation of the model described in the article:
    "Local control of beta-adrenergic stimulation: Effects on
    ventricular myocyte electrophysiology and Ca2+ transient"

    Journal of Molecular and Cellular Cardiology. 2011.

    This program is free software you can redistribute it and/or modify
    it under the terms of the GNU General Public License as published by
    the Free Software Foundation either version 2 of the License, or
    (at your option) any later version.

    This program is distributed in the hope that it will be useful,
    but WITHOUT ANY WARRANTY without even the implied warranty of
    MERCHANTABILITY or FITNESS FOR A PARTICULAR PURPOSE.  See the
    GNU General Public License for more details.

    You should have received a copy of the GNU General Public License
    along with this program if not, write to the
    Free Software Foundation, Inc.,
    59 Temple Place - Suite 330, Boston, MA  02111-1307, USA.
    """
# Initial states
membrane.V           = -87.491                 #   1  Vm
calcium.uCa          = 9.6709e-5               #1.3394e-2               #   2  Ca_i
calcium.uCa_sr       = 1.33739e-4              #2.3413e-2               #   3  Ca_sr
calcium.uCa_CaL      = 1.33739e-4              #2.3413e-2               #   4  Ca_srCaL
calcium.uCa_jsr      = 1.09269                 #6.8659                  #   5  Ca_JSR
calcium.Ca_nsr       = 1.1910                  #   6  Ca_NSR
camk.trap            = 1.7546e-3               #   7  Ca_trap
sodium.Na            = 6.8909                  #   8  Na_i
sodium.Na_sr         = 6.8909                  #   9  Na_ss
potassium.K          = 1.4562e2                #  10  K_i
chloride.Cl          = 20.273                  #  11  Cl_i
chloride.Cl_sr       = 20.273                  #  12  Cl_SR
irel.Irel_np         = 3.6675e-9               #  13  Irel
ina_np.h             = 6.8172e-3               #  14  H
ina_np.m             = 9.0163e-1               #  15  m
ina_np.j             = 9.9709e-1               #  16  J
inal.m               = 7.0530e-4               #  17  mL
inal.h               = 3.6003e-1               #  18  hL
ito.a_np             = 1.7687e-5               #  19  to_a
ito.if_np            = 9.9798e-1               #  20  to_if
ito.is_np            = 9.8747e-1               #  21  to_is
ikr.ac               = 1.2306e-8               #  22  xr (Ikr activation gate)
iclca.i2             = 9.9604e-1               #  23  AA (ITo2 inactivation gate)
ical_np.C            = 1
ical_np.O            = 0
ical_np.Cs           = 0
ical_np.Os           = 0
ical_np.CI           = 0
ical_np.OI           = 0
ical_np.CIs          = 0
ical_np.OIs          = 0
iks_np.C1            = 9.1141e-1
iks_np.C2            = 8.4395e-2
iks_np.C3            = 2.9306e-3
iks_np.C4            = 4.52285e-5
iks_np.C5            = 2.6175e-7
iks_np.C6            = 1.1424e-3
iks_np.C7            = 7.9337e-5
iks_np.C8            = 1.8366e-6
iks_np.C9            = 1.4172e-8
iks_np.C10           = 5.3696e-7
iks_np.C11           = 2.4861e-8
iks_np.C12           = 2.8776e-10
iks_np.C13           = 1.1217e-10
iks_np.C14           = 2.5967e-12
iks_np.C15           = 8.7874e-15
iks_np.O1            = 9.3722e-16
iks_np.O2            = 1.6595e-17
ical_camk.C          = 1
ical_camk.O          = 0
ical_camk.Cs         = 0
ical_camk.Os         = 0
ical_camk.CI         = 0
ical_camk.OI         = 0
ical_camk.CIs        = 0
ical_camk.OIs        = 0
iks_pka.C1           = 0.95624
iks_pka.C2           = 4.2127e-2
iks_pka.C3           = 6.9597e-4
iks_pka.C4           = 5.1101e-6
iks_pka.C5           = 1.4070e-8
iks_pka.C6           = 9.0269e-4
iks_pka.C7           = 2.9826e-5
iks_pka.C8           = 3.2850e-7
iks_pka.C9           = 1.2060e-9
iks_pka.C10          = 3.1956e-7
iks_pka.C11          = 7.0390e-9
iks_pka.C12          = 3.8763e-11
iks_pka.C13          = 5.0277e-11
iks_pka.C14          = 5.5374e-13
iks_pka.C15          = 2.9664e-15
iks_pka.O1           = 1.1201e-15
iks_pka.O2           = 1.6613e-18
ina_pka.h            = 1.2360e-3       #  74  H (P)
ina_pka.m            = 7.9472e-1       #  75  m (P)
ina_pka.j            = 9.9123e-1       #  76  J (P)
ina_camk.m           = 6.8127e-4       #  77  m (P, CAMKII)
ina_camk.h           = 8.3805e-1       #  78  h (P, CAMKII)
ina_camk.j           = 9.9281e-1       #  79  J (P, CAMKII)
irel.Irel_p          = 7.3074e-9       #  80  IRel (P)
ito.if_camk          = 1               #  81 to_if_CaMKII
ito.is_camk          = 1               #  82 to_is_CaMKII
camk.f_plb           = 0               #  83 fPLBP_CaMKII
camk.f_ryr           = 0               #  84 fRyRP_CaMKII
camk.f_ito           = 0               #  85 fIToP_CaMKII
camk.f_ina           = 0               #  86 fINaP_CaMKII
camk.f_ik1           = 0               #  87 fIK1P_CaMKII
camk.f_ical          = 0               #  88 fICaLP_CaMKII
beta_cav.Gs_aGTP     = 0.00685041638458665  #  89   1  Gs_aGTP_CAV
beta_eca.Gs_aGTP     = 0.0184627603007976   #  90   2  Gs_aGTP_ECAV
beta_cyt.Gs_aGTP     = 0.000731420577213056 #  91   3  Gs_a_GTP_CYT
beta_cav.Gs_bg       = 0.00745773247314215  #  92   4  Gs_bg_CAV
beta_eca.Gs_bg       = 0.0191017987408719   #  93   5  Gs_bg_ECAV
beta_cyt.Gs_bg       = 0.00115141243826747  #  94   6  Gs_bg_CYT
beta_cav.Gs_aGDP     = 0.000607316088556676 #  95   7  Gs_aGDP_CAV
beta_eca.Gs_aGDP     = 0.000639038440072507 #  96   8  Gs_aGDP_ECAV
beta_cyt.Gs_aGDP     = 0.000419991861054322 #  97   9  Gs_aGDP_CYT
camp.cAMP_cav        = 0.347102959606005    #  98  10  cAMP_CAV
camp.cAMP_eca        = 9.62359241535767     #  99  11  cAMP_ECAV
camp.cAMP_cyt        = 0.474081735738211    # 100  12  cAMP_CYT
beta_cav.Rb1_pka_tot = 0 #0.0149041813757831   # 101  13  R_pkap_tot_CAV
beta_eca.Rb1_pka_tot = 0 #0.203016833596288    # 102  14  R_pkap_tot_ECAV
beta_cyt.Rb1_pka_tot = 0 #0.00944463350378086  # 103  15  R_pkap_tot_CYT
beta_cav.Rb1_grk_tot = 2.49592854373432e-10 # 104  16  R_grkp_tot_CAV
beta_eca.Rb1_grk_tot = 1.18055788874765e-9  # 105  17  R_grkp_tot_ECAV
beta_cyt.Rb1_grk_tot = 7.07824478944671e-11 # 106  18  R_grkp_tot_CYT
pka_cav.ARC          = 0.0904820284659604   # 107  19  RLC_CAV
pka_cav.A2RC         = 0.00276490711096605  # 108  20  L2RC_CAV
pka_cav.A2R          = 0.225475702283053    # 109  21  L2R_CAV
pka_cav.C            = 0.0326565916584703   # 110  22  C_CAV
pka_cav.PKIC         = 0.192819110624505    # 111  23  PKI_CAV
pka_eca.ARC          = 0.205444874210056    # 112  24  RLC_ECAV
pka_eca.A2RC         = 0.174057375932567    # 113  25  L2RC_ECAV
pka_eca.A2R          = 0.817161796756964    # 114  26  L2R_ECAV
pka_eca.C            = 0.567249910261073    # 115  27  C_ECAV
pka_eca.PKIC         = 0.249911886495890    # 116  28  PKI_ECAV
pka_cyt.ARC          = 0.0646928309115710   # 117  29  RLC_CYT
pka_cyt.A2RC         = 0.0664997605558791   # 118  30  L2RC_CYT
pka_cyt.A2R          = 0.489063888619456    # 119  31  L2R_CYT
pka_cyt.C            = 0.362113356111496    # 120  32  C_CYT
pka_cyt.PKIC         = 0.126950532507959    # 121  33  PKI_CYT
pde.PDE3_P_cav       = 0.0236821659448037   # 122  34  PDE3_P_CAV
pde.PDE3_P_cyt       = 0.0128402905095188   # 123  35  PDE3_P_CYT
pde.PDE4_P_cav       = 0.00637363047239019  # 124  36  PDE4_P_CAV
pde.PDE4_P_eca       = 4.29171113639322e-5  # 125  37  PDE4_P_ECAV
pde.PDE4_P_cyt       = 0.00917039986149184  # 126  38  PDE4_P_CYT
pp1.inhib1_p         = 0.0282662056977524   # 127  39  Inhib1_P_CYT
akap_sig.ICaLp       = 0.000673713947839317 # 128  40  fLCC_P   not a fraction!
iks_sig.IKsp         = 0.000765988420110534 # 129  41  fIKS_P   not a fraction!
iup.f_plb            = 0.592167467082831    # 130  42  fPLB_P
calcium.f_tni        = 0.673518785672382    # 131  43  fTnI_P
ina.f_ina            = 0.239479458960528    # 132  44  fINa_P
inak.f_inak          = 0.126345311579566    # 133  45  fINaK_P
akap_sig.RyRp        = 0.00410693810508171  # 134  46  fRyR_P   not a fraction!
ikur.f_ikur          = 0.0589379755147718   # 135  47  fIKur_P
beta_cav.Rb2_pka_tot = 0 #0.0275455839709412   # 136  48  Rb2_pkap_tot_CAV
beta_cav.Rb2_grk_tot = 0 #8.91799633266019e-10 # 137  49  Rb2_grkp_tot_CAV
beta_cav.Gi_aGTP     = 0.00159632196638178  # 138  50  Gi_aGTP_CAV
beta_cav.Gi_bg       = 0.00209911481235842  # 139  51  Gi_bg_CAV
beta_cav.Gi_aGDP     = 0.000502792845976641 # 140  52  Gi_aGDP_CAV
beta_eca.Rb2_pka_tot = 0 #0.0110248953370551   # 141  53  Rb2_pkap_tot_ECAV
beta_eca.Rb2_grk_tot = 0 #1.13428924662652e-10 # 142  54  Rb2_grkp_tot_ECAV
beta_eca.Gi_aGTP     = 0.000364315164237569 # 143  55  Gi_aGTP_ECAV
beta_eca.Gi_bg       = 0.000705656306851923 # 144  56  Gi_bg_ECAV
beta_eca.Gi_aGDP     = 0.000341341142614041 # 145  57  Gi_aGDP_ECAV

#
# Engine variables
#
[engine]
time = 0 bind time
pace = 0 bind pace

#
# Total trans-membrane currents and voltage
# Section 1.26 of the thesis appendix (page 315)
#
[membrane]
use sodium.INa_tot
use potassium.IK_tot
use calcium.ICa_tot
use chloride.ICl_tot
dot(V) = - (INa_tot + IK_tot + ICa_tot + ICl_tot + i_diff)
    in [mV]
    label membrane_potential
    desc: The membrane potential
i_diff = 0 bind diffusion_current
    desc: Current to neighbouring cells, defined outward.

#
# Stimulus current
# The stimulus current is taken to be a potassium current
#
[stimulus]
amplitude = -80 [uA/uF]
Istim = engine.pace * amplitude
    desc: The stimulus current
    in [uA/uF]

#
# Isoproterenol
# (used because it is very similar to adrenaline)
#
[iso]
L = 0.0 [umol/L]: concentration of isoproterenol

#
# Cell geometry
# Section 1.1 of the thesis appendix (page 261)
#
[cell]
EBZ = 0
EBZ_BAR_Remodeling = 0
EBZ_fact_CaMK_alpha = 31.5 / 6.0
EBZ_fact_ICaL = 0.64 #1.56 / 2.43
EBZ_fact_INa = 3.22 / 8.25
EBZ_fact_Ito = 0
EBZ_fact_ICab = 3.0 / 2.25084
EBZ_fact_IK1 = 0.3 / 0.5
EBZ_fact_BAR = 0.75
useAltRyRFunc = 1
fINaBlock = 0
clamp_RyR2_P = -1

pi = 3.141592653589793
length = 0.01 [cm] : Cell length      # l = 0.01
radius = 0.0011 [cm] : Cell radius    # a = 0.0011
volume = 1000 * pi * radius * radius * length
    in [uL]
    desc: Cell volume # vcell = 3.801e-5 uL
geoArea = 2.0 * pi * radius * (radius + length)
    in [cm^2]
    desc: Geometric membrane area
    # Matlab version uses two different versions of PI!
    # Fix this before comparing...
capArea = 2.0 * geoArea
    in [cm^2]
    desc: Capacitive membrane area
AF = capArea / phys.F
    in [mol * cm^2 / C]
    desc: The capacitive membrane area divided by Faraday's constant (section Q)
# Compartment sizes
v_cav = 0.02 * volume
    in [cm^2]  # data.V_CAV = 0.02 * vcell;
    desc: Volume of the caveolar subspace
v_eca = 0.04 * volume
    in [cm^2]  # data.V_ECAV = 0.04 * vcell;
    desc: Volume of the extracaveolar subspace
v_cyt = volume * 0.678
    in [cm^2] # data.V_CYT = data.vmyo = 0.678 * vcell;
    desc: Volume of the Cytoplasm / Myoplasm
vr_cav = volume / v_cav
    desc: Ratio of whole volume to caveolar subspace volume
vr_eca = volume / v_eca
    desc: Ratio of whole volume to extracaveolar subspace volume
vr_cyt = volume / v_cyt
    desc: Ratio of whole volume to cytoplasm volume
v_nsr = volume * 0.0552
    in [uL]
    desc: Volume of the network sarcoplasmic reticulum
v_jsr = volume * 0.0048
    in [uL]
    desc: Volume of the junctional sarcoplasmic reticulum
v_sr = volume * 0.02
    in [uL]
    desc: """
    SR Subspace (SS,SR) volume

    This space between the INaCa,ss channel, the Ito2 channel and the
    Junctional Sarcoplasmic Reticulum (JSR) has no strict physical
    boundaries but is included in the model because it is a region of the
    cell that has slightly different concentrations of Ca, Na and K.
    """
v_CaL = volume * 0.002
    in [uL]
    desc: """
    L-type Ca2+ current Subspace (SS,CaL) volume

    The area between the SR subspace and the ICaL channel has a slightly
    different Ca2+ concentration than the rest of the cell.
    """

#
# Physical constants
# Section 1.1 of the thesis appendix (page 261)
#
[phys]
F = 96487 [C/mol] : Faraday's constant
R = 8314 [mJ/mol/K] : Gas constant
T = 310 [K] : Temperature
RTF  = R * T / F
FRT  = 1 / RTF
FFRT = F * FRT

#
# Extracellular constants.
# Section 1.1 of the thesis appendix (page 261)
#
[extra]
Nao = 140 [mmol/L] : Extracellular sodium concentration
Ko  = 5.4 [mmol/L] : Extracellular potassium concentration
Cao = 1.8 [mmol/L] : Extracellular calcium concentration
Clo = 100 [mmol/L] : Extracellular chloride concentration

#
# Reversal potentials
# Section 1.1 of the thesis appendix (page 262)
#
[nernst]
use phys.RTF
ECl = -RTF * log(extra.Clo / chloride.Cl)
    in [mV]
    desc: Reversal potential for Chloride
ENa = RTF * log(extra.Nao / sodium.Na)
    in [mV]
    desc: Reversal potential for Sodium
EK  = RTF * log(extra.Ko / potassium.K)
    in [mV]
    desc: Reversal potential for Potassium
EKs = RTF * log((extra.Ko + PNaK * extra.Nao) / (potassium.K + PNaK * sodium.Na))
    desc: Reversal potential for IKs
    in [mV]
    PNaK = 0.01833 #: IKs sodium / potassium permeability ratio

#
# Calcium handling.
# Section 1.3 of the thesis appendix (page 265)
#
[calcium]
# Fraction of troponin phosphorylation. Section 2.9 of the thesis appendix.
ka_tni = 0.10408
    in [1/s]      # data.k_PKATnI = 1.0408e-001
    desc: Rate of Troponin phosphorylation by PKA
Ka_tni = 2.7143e-5
    in [umol/L] # data.Km_PKATnI = 2.7143e-005
    desc: Affinity of Troponin for phosphorylation by PKA
kp_tni = 5.2633e-2
    in [1/s]    # data.k_PPTnI = 5.2633e-002
    desc: Rate of Troponin dephosphorylation by phosphatases
Kp_tni = 0.26714
    in [umol/L]   # data.Km_PPTnI = 2.6714e-001
    desc: Affinity of Troponin for dephosphorylation by phosphatases
dot(f_tni) = 1e-3 * (ka_tni * pka_cyt.C * (1 - f_tni) / (Ka_tni + 1 - f_tni) - kp_tni * pp1.PP2A * f_tni / (Kp_tni + f_tni))
    desc: Fraction of phosphorylated Troponin
# Intracellular calcium concentration
cbar = 0.05 [mmol/L] : Maximum Calmodulin concentration
tbar = 0.07 [mmol/L] : Maximum Troponin concentration
kc   = 2.38e-03 [mmol/L] : Affinity of Calmodulin for Ca2+
ktn  = 5e-4 [mmol/L] : Affinity of non-phosphorylated Troponin for Ca2+
ktp  = 1.5 * ktn : Affinity of phosphorylated Troponin for Ca2+
    in [mmol/L]
fhat = if(val < 0, 0, val)
    val = (f_tni - 0.6735188) / (0.9991797 - 0.6735188)
    desc: Effective fraction of phosphorylated Troponin
kt   = (1 - fhat) * ktn + fhat * ktp
    desc: Combined affinity of phosphorylated and non-phosphorylated Troponin for Ca2+
    in [mmol/L]

#Ca = -b / 3 + (2/3) * sqrt(b*b - 3*c) * cos(acos((9*b*c - 2*b*b*b - 27*d) / (2 * (b*b - 3*c)^1.5)) / 3)
#    desc: Intracellular calcium
#    in [umol/L]
#    ksum = kt + kc
#    kpro = kt * kc
#    b =  ksum - uCa + cbar + tbar
#    c =  kpro - uCa * ksum + tbar * kc + cbar * kt
#    d = -kpro * uCa

ICa_cyt = icab.ICab + ipca.IpCa - 2 * inaca.INaCa    
dot(uCa) = buff * (- r1 * (ICa_cyt) \
           - r2 * iup.Iup \
           + r3 * diff.Idiff_Ca)
    desc: Unbuffered intracellular Calcium
    r1 = cell.AF / (2 * cell.v_cyt)
    r2 = cell.v_nsr / cell.v_cyt
    r3 = cell.v_sr / cell.v_cyt
    buff = 1 / (1 + cbar * kc / (a*a) + tbar * kt / (b*b))
    a = kc + calcium.uCa
    b = kt + calcium.uCa
    
# Ca_sr and Ca_CaL buffer
bsl_bar = 1.124 [mmol/L] : Anionic Ca2+ binding sites on sarcolemma
bsr_bar = 0.047 [mmol/L] : Anionic Ca2+ binding sites on SR
bar_sum = bsr_bar + bsl_bar
bsr_km = 0.00087 [mmol/L] : Affinity of anionic Ca2+ binding sites on sarcolemma
bsl_km = 0.0087 [mmol/L] : Affinity of anionic Ca2+ binding sites on SR
#km_sum = bsr_km + bsl_km
#km_pro = bsr_km * bsl_km
#ss_sum = bar_sum + km_sum
#ss_pro = bsr_bar * bsl_km + bsl_bar * bsr_km + km_pro
#Ca_sr = -b/3 + 2/3 * sqrt(b*b - 3*c) * cos(acos((9*b*c - 2*b*b*b - 27*d) / (2*(b*b - 3*c)^1.5)) / 3)
#    desc: Calcium concentration in the SR subspace
#    in [umol/L]
#    b = ss_sum - uCa_sr
#    c = ss_pro - uCa_sr * km_sum
#    d = -km_pro * uCa_sr
dot(uCa_sr) = -buff * (r1 * inaca.INaCaSR + r2 * irel.Irel + diff.Idiff_Ca + diff.Idiff_sr)
    desc: Unbuffered Calcium concentration in the SR subspace
    in [umol/L]
    r1 = -cell.AF / cell.v_sr
    r2 = -cell.v_jsr / cell.v_sr
    buff = 1 / (1 + bsr_bar * bsr_km / (a*a) + bsl_bar * bsl_km / (b*b))
    a = bsr_km + uCa_sr
    b = bsl_km + uCa_sr
    
#Ca_CaL = -b/3 + 2/3 * sqrt(b*b - 3*c) * cos(acos((9*b*c - 2*b*b*b - 27*d) / (2*(b*b - 3*c)^1.5)) / 3)
#    desc: Calcium concentration in the CaL subspace
#    in [umol/L]
#    b = ss_sum - uCa_CaL
#    c = ss_pro - uCa_CaL * km_sum
#    d = -km_pro * uCa_CaL
dot(uCa_CaL) = -buff * (r1 * ical.ICaL + r2 * diff.Idiff_sr)
    desc: Unbuffered Calcium concentration in the CaL subspace
    in [umol/L]
    r1 = cell.AF / (2 * cell.v_CaL)
    r2 = -cell.v_sr / cell.v_CaL
    buff = 1 / (1 + bsr_bar * bsr_km / (a*a) + bsl_bar * bsl_km / (b*b))
    a = bsr_km + uCa_CaL
    b = bsl_km + uCa_CaL
    
# Junctional and network SR
csqn_km  = 0.8 [mmol/L] : Affinity of Calsequestrin for Ca2+
csqn_bar = 10 [mmol/L] : Maximum Calsequestrin concentration
#Ca_jsr = (sqrt(b*b + 4*c) - b) / 2
#    desc: Concentration of Ca in the JSR subspace
#    in [umol/L]
#    b = csqn_bar + csqn_km - uCa_jsr
#    c = uCa_jsr * csqn_km
dot(uCa_jsr) = buff * (diff.Itr - irel.Irel)
    buff = 1 / (1 + csqn_bar * csqn_km / (a * a))
    a = csqn_km + uCa_jsr
    desc: Unbuffered concentration of Ca2+ in the JSR subspace
    in [umol/L]
dot(Ca_nsr) = iup.Iup - r1 * diff.Itr
    # Matlab code adds an extra term iup.Ileak which is already included in Iup in this implementation
    r1 = cell.v_jsr / cell.v_nsr
    desc: Concentration of Ca2+ in the NSR subspace
    in [umol/L]
# Total calcium current
ICa_tot = (ical.ICaL        # Section 1.26 of the thesis appendix
        + icab.ICab
        + ipca.IpCa
        - inaca.INaCa * 2
        - inaca.INaCaSR * 2 )
    desc: Total Ca2+ current through the membrane
    in [uA/cm^2]

#
# Chloride concentrations
# Section 1.4 of the thesis appendix (page 268)
#
[chloride]
dot(Cl) = r1 * iclb.IClb + ctnacl.CTNaCl + ctkcl.CTKCl + r2 * diff.Idiff_Cl
    r1 = cell.AF / cell.v_cyt
    r2 = cell.v_sr / cell.v_cyt
    desc: Intracullular Chloride concentration
    in [umol/L]
dot(Cl_sr) = r1 * iclca.IClCa - diff.Idiff_Cl
    r1 = cell.AF / cell.v_sr
    desc: Intracullular Chloride concentration in the SR subspace (SS,SR)
    in [umol/L]
ICl_tot = iclb.IClb + iclca.IClCa   # Section 1.26 of the thesis appendix
    desc: Total Chloride current through the membrane
    in [uA/cm^2]

#
# Potassium concentration
# Section 1.5 of the thesis appendix (page 268)
#
[potassium]
dot(K) = r1 * IK_tot + ctkcl.CTKCl : Intracellular Potassium
    r1 = -cell.AF / cell.v_cyt
IK_tot = ( ik1.IK1
        + ikr.IKr
        + iks.IKs
        + ikur.IKur
        + ito.ITo
        + stimulus.Istim
        - 2 * inak.INaK )
    desc: Total Potassium current through the membrane
    in [uA/cm^2]

#
# Sodium concentrations
# Section 1.6 of the thesis appendix (page 269)
#
[sodium]
dot(Na) = r1 * INa_cyt + r2 * diff.Idiff_Na + ctnacl.CTNaCl
    r1 = -cell.AF / cell.v_cyt
    r2 = cell.v_sr / cell.v_cyt
    desc: Intracellular Sodium concentration
dot(Na_sr) = -(r1 * inaca.INaCaSR + diff.Idiff_Na)
    r1 = 3 * cell.AF / cell.v_sr
    desc: Sodium concentration in the SR subspace
INa_cyt = ( ina.INa
        + inab.INab
        + inal.INaL
        + inak.INaK * 3
        + inaca.INaCa * 3 )
INa_tot = INa_cyt + inaca.INaCaSR * 3
    desc: Total Na+ current through the membrane
    in [uA/cm^2]

#
# CTNaCl :: Na-Cl Cotransporter
# Section 1.7.1 of the thesis appendix (page 269)
# Section H of [1]'s data supplement
#
[ctnacl]
NaClBar = 2.46108e-5 [mmol/L/ms] : Maximum NaCl exchange
CTNaCl = NaClBar * z1 / (z1 + z2)
    z1 = (nernst.ENa - nernst.ECl) ^ 4
    z2 = 87.8251^4
    in [mmol/L/ms]
    desc: Na+Cl- cotransporter

#
# CTKCl :: K-Cl Cotransporter
# Section 1.7.1 of the thesis appendix (page 269)
# Section H of [1]'s data supplement
#
[ctkcl]
KClBar  = 1.77e-5 [mmol/L/ms] : Maximum KCl exchange
CTKCl = KClBar * z1 / (z1 + z2)
    z1 = nernst.EK - nernst.ECl
    z2 = 87.8251
    in [mmol/L/ms]
    desc: K+Cl- cotransporter

#
# ICab :: Background Calcium current
# Section 1.8 of the thesis appendix (page 269)
# Section M of [1]'s supplement
#
[icab]
ICab = if(cell.EBZ < 1, 1, cell.EBZ_fact_ICab) * 1.995e-7 * 2 * phys.F * vfrt * (calcium.uCa * efrt - 0.341 * extra.Cao) / (efrt - 1)      
    vfrt = if(abs(membrane.V) < 1E-5, 2E-5 * phys.FRT, 2 * membrane.V * phys.FRT)
    efrt = exp(vfrt)

#
# ICaL :: L-type Calcium current
# Section 1.9.2 of the thesis appendix (page 271)
# Section 3.3.2 of [2]'s supplement (page 47)
#
[ical]
use akap_sig.fp_ICaL as fp
use akap_sig.ICaL_arn
use akap_sig.ICaL_tot
f_hat = if(val < 0, 0, val)
    val = (fp - ratio) / (0.9273 - ratio)
    ratio = 0.0269 + ICaL_arn / ICaL_tot
    desc: Effective fraction of phosphorylated ICaL channels
ICaL = if(cell.EBZ < 1, 1, cell.EBZ_fact_ICaL) * ((1 - f_hat) * ical_np.ICaL + f_hat * ical_camk.ICaL)
    desc: Total ICaL current
    in [uA/cm^2]

#
# ICaL :: Non-phosphorylated channels
# Described on page 272 of the thesis appendix, page 48 of [2]'s supplement
#
[ical_np]
use membrane.V
# Which [Ca] to use is a setting in the original model:
use calcium.uCa_sr as Ca
# Activation: alpha, beta
# Activation stays the same regardless of Ca2+ level
ac_inf = 1 / ((1 + exp((13.56 - V) / 9.45)) * (1 + exp((25 + V) / -5)))
    desc: Steady state value of activation
ac_tau = 0.59 + 0.8 * exp(0.052 * (V + 13)) / (1 + exp(0.132 * (V + 13)))
    desc: Time constant of activation
alpha = ac_inf / ac_tau
    desc: Transition rate from closed to open
beta  = (1 - ac_inf) / ac_tau
    desc: Transition rate from open to closed
# Inactivation: x, y (low Ca2+)
in_inf = 1 / (1 + exp((17.5 + V) / 3))      # Terms occurs twice
in_a = 1 / (70 * (1 - 0.5 * camk.f_ical) * (1 + exp((V + 49.1) / 10.349)))  # Term (1 - 0.5 * y(88)) doesn't appear in paper!
in_b = 1 / (1 + exp((V + 0.213) / -10.807))
in_lo_inf = (0.2474 + in_inf) / 1.2474  # Supplement incorrectly writes 1.2472 here
    desc: Steady state value for inactivation at low Ca2+ levels
in_lo_tau = 1 / (in_a + in_b / 26.553)
    desc: Time constant for inactivation at low Ca2+ levels
x = in_lo_inf / in_lo_tau
    desc: Transition rate from inactive to active, at low Ca2+ levels
y = (1 - in_lo_inf) / in_lo_tau
    desc: Transition rate from active to inactive, at low Ca2+ levels
# Inactivation: xs, ys (high Ca2+)
delta_tau = 5 * camk.f_ical
ss_cal_4  = 1 + (1.1e-3 / Ca)^4
ss_cal_10 = 1 + (1.2e-2 / Ca)^10
inca = 13.825 - (6.3836 - delta_tau) / ss_cal_4 - 3.3696 / ss_cal_10
    desc: Ca2+ dependent component of inactivation constant for ICaL non-phosphorylated  channels and modulation by CaMKII
in_hi_inf = (0.001 + in_inf) / 1.001
    desc: Steady state value for inactivation at high Ca2+ levels
in_hi_tau = 1 / (in_a + in_b / inca)
    desc: Time constant for inactivation at high Ca2+ levels
xs = in_hi_inf / in_hi_tau
    desc: Transition rate from inactive to active, at high Ca2+ levels
ys = (1 - in_hi_inf) / in_hi_tau
    desc: Transition rate from active to inactive, at high Ca2+ levels
# Reaction to changes of [Ca2+] in SS_CaL, active channel: delta and theta
theta = 1
    desc: Transition rate from low [Ca2+] model to high [Ca2+] model, active channel
delta = 14.9186 / ss_cal_4
    desc: Transition rate from high [Ca2+] model to low [Ca2+] model, active channel
# Reaction to changes of [Ca2+] in SS_CaL, inactive channel: delta1 and theta1
theta1 = 1e-6
    desc: Transition rate from low [Ca2+] model to high [Ca2+] model, inactive channel
delta1 = theta1 * (x * ys * delta) / (y_cor * xs_cor * theta)
    y_cor  = if(abs(y)  < 1e-12, 1e-12, y)
    xs_cor = if(abs(xs) < 1e-12, 1e-12, xs)
    desc: Transition rate from high [Ca2+] model to low [Ca2+] model, inactive channel
# States
dot(C)   = -(alpha + delta  + y ) * C   + beta  * O  + theta  * Cs  + x     * CI
dot(O)   = -(beta  + delta  + y ) * O   + alpha * C  + theta  * Os  + x     * OI
dot(Cs)  = -(alpha + theta  + ys) * Cs  + delta * C  + beta   * Os  + xs    * CIs
dot(Os)  = -(beta  + theta  + ys) * Os  + delta * O  + alpha  * Cs  + xs    * OIs
dot(CI)  = -(alpha + delta1 + x ) * CI  + y     * C  + theta1 * CIs + beta  * OI
dot(OI)  = -(beta  + delta1 + x ) * OI  + y     * O  + theta1 * OIs + alpha * CI
dot(CIs) = -(alpha + theta1 + xs) * CIs + ys    * Cs + delta1 * CI  + beta  * OIs
dot(OIs) = -(beta  + theta1 + xs) * OIs + ys    * Os + delta1 * OI  + alpha * CIs
# Current
PCa = 1.552e-4 * (1 + 0.4 * camk.f_ical)
    desc: Permeability of non-phosphorylated channels
    in [cm/s]
IBar = PCa * 4 * V * phys.FFRT * (Ca * vv - 0.341 * extra.Cao) / (vv - 1)
    vv = if(abs(V) < 1E-5, exp(2 * 1E-5 * phys.FRT), exp(2 * V * phys.FRT))
    desc: Maximum current through non-phosphorylated channels
    in [uA/cm^2]
ICaL = IBar * (O + Os)
    desc: ICaL current density through non-phosphorylated channels
    in [uA/cm^2]

#
# ICaL :: CaMKII Phosphorylated channels
# Described on page 274 of the thesis appendix, page 49 of [2]'s supplement
#
[ical_camk]
use membrane.V
# Which [Ca] to use is a setting in the original model:
use calcium.uCa_sr as Ca
# Activation: alpha, beta
# Activation stays the same regardless of Ca2+ level
ac_inf = 1 / ((1 + exp((4.798 + V) / -7.5699)) * (1 + exp((25 + V) / -5)))
    desc: Steady state value of activation
use ical_np.ac_tau
alpha = ac_inf / ac_tau
    desc: Transition rate from closed to open
beta  = (1 - ac_inf) / ac_tau
    desc: Transition rate from open to closed
# Inactivation: x, y (low Ca2+)
in_inf = 1 / (1 + exp((29.979 + V) / 3.1775))  # Term occurs twice
use ical_np.in_a
use ical_np.in_b
in_lo_inf = (0.1 + in_inf) / 1.1
    desc: Steady state value for inactivation at low Ca2+ levels
in_lo_tau = 1 / (in_a + in_b / 38.494)  # Supplement uses 30
    desc: Time constant for inactivation at low Ca2+ levels
x = in_lo_inf / in_lo_tau
    desc: Transition rate from inactive to active, at low Ca2+ levels
y = (1 - in_lo_inf) / in_lo_tau
    desc: Transition rate from active to inactive, at low Ca2+ levels
# Inactivation: xs, ys (high Ca2+)
delta_tau = 0.1 * camk.f_ical
ss_cal_4  = 1 + (0.002 / Ca)^4
ss_cal_10 = 1 + (0.01 / Ca)^10
inca = 32.5 - (18 - delta_tau) / ss_cal_4 - 10 / ss_cal_10
    desc: Ca2+ dependent component of inactivation constant for ICaL non-phosphorylated  channels and modulation by CaMKII
in_hi_inf = (0.0001 + in_inf) / 1.0001
    desc: Steady state value for inactivation at high Ca2+ levels
in_hi_tau = 1 / (in_a + in_b / inca)
    desc: Time constant for inactivation at high Ca2+ levels
xs = in_hi_inf / in_hi_tau
    desc: Transition rate from inactive to active, at high Ca2+ levels
ys = (1 - in_hi_inf) / in_hi_tau
    desc: Transition rate from active to inactive, at high Ca2+ levels
# Reaction to changes of [Ca2+] in SS_CaL, active channel: delta and theta
theta   = 1
    desc: Transition rate from low [Ca2+] model to high [Ca2+] model, active channel
delta = 6 / ss_cal_4
    desc: Transition rate from high [Ca2+] model to low [Ca2+] model, active channel
# Reaction to changes of [Ca2+] in SS_CaL, inactive channel: delta1 and theta1
theta1 = 1e-6
    desc: Transition rate from low [Ca2+] model to high [Ca2+] model, inactive channel
delta1 = theta1 * (x * ys * delta) / (y_cor * xs_cor * theta)
    y_cor  = if(abs(y)  < 1e-12, 1e-12, y)
    xs_cor = if(abs(xs) < 1e-12, 1e-12, xs)
    desc: Transition rate from high [Ca2+] model to low [Ca2+] model, inactive channel
# States
dot(C)   = -(alpha + delta  + y ) * C   + beta  * O  + theta  * Cs  + x     * CI
dot(O)   = -(beta  + delta  + y ) * O   + alpha * C  + theta  * Os  + x     * OI
dot(Cs)  = -(alpha + theta  + ys) * Cs  + delta * C  + beta   * Os  + xs    * CIs
dot(Os)  = -(beta  + theta  + ys) * Os  + delta * O  + alpha  * Cs  + xs    * OIs
dot(CI)  = -(alpha + delta1 + x ) * CI  + y     * C  + theta1 * CIs + beta  * OI
dot(OI)  = -(beta  + delta1 + x ) * OI  + y     * O  + theta1 * OIs + alpha * CI
dot(CIs) = -(alpha + theta1 + xs) * CIs + ys    * Cs + delta1 * CI  + beta  * OIs
dot(OIs) = -(beta  + theta1 + xs) * OIs + ys    * Os + delta1 * OI  + alpha * CIs
# Current
PCa = 2.579e-4 * (1 + 0.1 * camk.f_ical)
    desc: Permeability of non-phosphorylated channels
    in [cm/s]
IBar = PCa * 4 * V * phys.FFRT * (Ca * vv - 0.341 * extra.Cao) / (vv - 1)
    vv = if(abs(V) < 1E-5, exp(2 * 1E-5 * phys.FRT), exp(2 * V * phys.FRT))
    desc: Maximum current through non-phosphorylated channels
    in [uA/cm^2]
ICaL = IBar * (O + Os)
    desc: ICaL current density through non-phosphorylated channels
    in [uA/cm^2]

#
# IpCa :: The Sarcolemmal Calcium Pump
# Section 1.10.1 of the thesis appendix (page 276)
# Section L of [1]'s data supplement
#
[ipca]
IpCa_bar = 0.0575 [uA/uF] : Max. Ca current through sarcolemmal Ca pump
Km_pCa = 5e-4 [mM] : Half-saturation concentration of sarcolemmal Ca pump
IpCa = IpCa_bar * calcium.uCa / (Km_pCa + calcium.uCa)
    desc: Sarcolemmal Calcium pump current
    in [uA/cm^2]

#
# IClb :: Background chloride current
# Section 1.11 of the thesis appendix (page 277)
# Section N of [1]'s data supplement
#
[iclb]
Gbar = 2.25e-4
IClb = Gbar * (membrane.V - nernst.ECl)
    desc: Background chloride current
    in [uA/cm^2]

#
# IClCa :: Calcium-dependent chloride current (ITo2)
# Section 1.12 of the thesis appendix (page 277)
# Section E of [1]'s data supplement
#
[iclca]
use membrane.V
use phys.FRT
use phys.FFRT
kCaCl = 0.4
PCl = 9e-7 [cm/s]
IClCa_bar = PCl * V * FFRT * (chloride.Cl - extra.Clo * vexp) / (1 - vexp)
    vexp = if(abs(V) < 1E-5, exp(1E-5 * FRT), exp(V * FRT))
KClCa = 1 - (1 / (1 + (irel.Irel_pure / kCaCl)^2))    # Thesis says 1/(1 + (Irel / kCaCl)^2) here! (KCaIto2)
    # Paper versions are unclear
    # Matlab uses IRel without added Ileak_ryr term here, so followed that...
IClCa = IClCa_bar * KClCa * i2
    desc: Calcium dependent chloride current (aka ITo2)
    in [uA/cm^2]
tau = 8 [ms]
dot(i2) = (alpha / (alpha + beta) - i2) / tau
    alpha = 0.025 / (1 + exp((V + 58) / 5))
    beta  = 0.200 / (1 + exp((V + 19) / -9))
    desc: IClCa (ITo2) inactivation gate

#
# Diffusion between subcellular compartments
# Section 1.13.2 of the thesis appendix (page 278)
#
[diff]
tau_tr = 75 [ms]    # Version for beta-adrenergic model
Itr = (calcium.Ca_nsr - calcium.uCa_jsr) / tau_tr
tau_sr = 0.02 [ms]
Idiff_sr = (calcium.uCa_sr  - calcium.uCa_CaL) / tau_sr
tau = 0.2 [ms]
Idiff_Ca = (calcium.uCa_sr  - calcium.uCa)  / tau
Idiff_Na = (sodium.Na_sr   - sodium.Na)   / tau
Idiff_Cl = (chloride.Cl_sr - chloride.Cl) / tau

#
# IK1 :: Inward rectifier Potassium current
# Section 1.14.2 of the thesis appendix (page 279)
# Section 3.3.11 of [2]'s supplement (page 67)
#
[ik1]
Gbar = if(cell.EBZ < 1, 1, cell.EBZ_fact_IK1) * 0.5 * sqrt(extra.Ko / 5.4)
IK1_np   = Gbar * (alpha / (alpha + beta)) * vv
    vv = membrane.V - nernst.EK
    alpha = 1.02 / (1 + exp(0.2385 * (vv - 59.215)))
    beta  = (0.49124 * exp(0.08032 * (vv + 5.476)) + exp(0.06175 * (vv - 594.31))) / (1 + exp(-0.5143 * (vv + 4.753)))
    desc: Non-phosphorylated component of IK1
    in [uA/cm^2]
IK1_camk = IK1_np * 1.2
    desc: CaMKII phosphorylated component of IK1
    in [uA/cm^2]
IK1 = (1 - camk.f_ik1) * IK1_np + camk.f_ik1 * IK1_camk
    desc: Inward rectifier Potassium current
    in [uA/cm^2]

#
# IKr :: Rapid delayed rectifier Potassium current
# Section 1.15.1 of the thesis appendix (page 280)
#
[ikr]
use membrane.V as V
GKr = 0.0138542 * sqrt(extra.Ko / 5.4)
    desc: Maximum conductivity of IKr channel
    in [uS]
dot(ac) = (inf - ac) / tau
    inf = 1 / (1 + exp((V + 10.085) / -4.25))
    tau = if(abs(V - -38.3608)<1E-5, 483.0, if(abs(V - 1.7384)<1E-5, 225.3, 1 / (  6e-4 * (V - 1.7384 ) / (1 - exp(-0.136 * (V - 1.7384 )))
               - 3e-4 * (V + 38.3608) / (1 - exp(0.1522 * (V + 38.3608))) )))
    desc: Activation gate of IKr
inx = 1 / (1 + exp((V + 10) / 15.4))
    desc: Inactivation gate of IKr
IKr = GKr * ac * inx * (V - nernst.EK)
    desc: Rapid delayed rectifier Potassium current
    in [uA/cm^2]

#
# IKS :: Slowly activating delayed rectifier Potassium current
# Section 1.16.2 of the thesis appendix (page 284)
# Section 3.3.3 of [2]'s data supplement (page 51)
#
[iks]
G = 0.19561 * (1 + 0.6 / (1 + (3.8e-5 / calcium.uCa) ^ 1.4))
    desc: Maximum conductivity of IKs
    in [uS]
IKs_np  = G * (iks_np.O1  + iks_np.O2 ) * (membrane.V - nernst.EKs)
    desc: Non-phosphorylated component of IKs
    in [uA/cm^2]
IKs_pka = G * (iks_pka.O1 + iks_pka.O2) * (membrane.V - nernst.EKs)
    desc: Phosphorylated component of IKs
    in [uA/cm^2]
f_hat = if(val < 0, 0, val)
    val = (iks_sig.fp_iks - ratio) / (0.785 - ratio)
    ratio = 0.0306 + iks_sig.IKs_arn / iks_sig.IKs_tot
    desc: Effective fraction of phosphorylated IKs channels
IKs = f_hat * IKs_pka + (1 - f_hat) * IKs_np
    desc: Slowly activating delayed rectifier Potassium current
    in [uA/cm^2]

#
# IKs :: Non-phosphorylated channels
# Described on page 284 of the thesis appendix, page 51 of [2]'s supplement
#
[iks_np]
use membrane.V
use phys.FRT
a = 7.3990e-3 / (1 + exp(FRT * (V - 3.1196e-2) / -0.80019))
b = 5.6992e-3 / (1 + exp(FRT * (V - 4.1520e-2) / 1.3489))
g = 3.8839e-1 / (1 + exp(FRT * (V + 0.15019) / -0.60693))
d = 9.0654e-2 * exp(-0.11157 * V * FRT)
e = 3.1124e-3 + (2.833e-2 - 3.1124e-3) / (1 + exp(FRT * (V + 5.166e-2) / 1.5522))
t = 2.7304e-3
o = 4.4198e-4 * exp(-1.2022 * V * FRT)
p = 4.0173e-4 * exp(2.0873e-4 * V * FRT)
# States
dot(C1)  =            b*C2                    - C1  * (4*a)
dot(C2)  = 4*a*C1  +2*b*C3           +  d*C6  - C2  * (3*a +  b +  g)
dot(C3)  = 3*a*C2  +3*b*C4           +  d*C7  - C3  * (2*a +2*b +2*g)
dot(C4)  = 2*a*C3  +4*b*C5           +  d*C8  - C4  * (  a +3*b +3*g)
dot(C5)  =   a*C4                    +  d*C9  - C5  * (     4*b +4*g)
dot(C6)  =            b*C7  +  g*C2           - C6  * (3*a           +  d)
dot(C7)  = 3*a*C6  +2*b*C8  +2*g*C3  +2*d*C10 - C7  * (2*a +  b +  g +  d)
dot(C8)  = 2*a*C7  +3*b*C9  +3*g*C4  +2*d*C11 - C8  * (  a +2*b +2*g +  d)
dot(C9)  =   a*C8           +4*g*C5  +2*d*C12 - C9  * (     3*b +3*g +  d)
dot(C10) =            b*C11 +  g*C7           - C10 * (2*a           +2*d)
dot(C11) = 2*a*C10 +2*b*C12 +2*g*C8  +3*d*C13 - C11 * (  a +  b +  g +2*d)
dot(C12) =   a*C11          +3*g*C9  +3*d*C14 - C12 * (     2*b +2*g +2*d)
dot(C13) =            b*C14 +  g*C11          - C13 * (  a           +3*d)
dot(C14) =   a*C13          +2*g*C12 +4*d*C15 - C14 * (       b +  g +3*d)
dot(C15) =                     g*C14          - C15 * (               4*d + t) + e*O1
dot(O1)  = -(e + p) * O1 + o * O2 + t * C15
dot(O2)  =       p  * O1 - o * O2

#
# IKs :: PKA phosphorylated channels
# Described on page 286 of the thesis appendix, page 53 of [2]'s supplement
#
[iks_pka]
use membrane.V
use phys.FRT
a = 9.9415e-3 / (1 + exp(FRT * (V - 4.4809e-2) / -0.58172))
b = 3.3201e-3 / (1 + exp(FRT * (V - 9.4217e-2) / 0.95364))
g = 5.6356e-1 / (1 + exp(FRT * (V + 0.17986) / -0.58381))
d = 6.5700e-2 * exp(-0.11899* V * FRT)
e = 3.8525e-4 + (1.2406e-2 - 3.8525e-4) / (1 + exp(FRT * (V + 6.4118e-2) / 0.77992))
t = 4.6171e-3
o = 2.3730e-4 * exp(-1.9742   * V * FRT)
p = 2.2652e-4 * exp(2.4689e-4 * V * FRT)
# States
dot(C1)  =            b*C2                    - C1  * (4*a)
dot(C2)  = 4*a*C1  +2*b*C3           +  d*C6  - C2  * (3*a +  b +  g)
dot(C3)  = 3*a*C2  +3*b*C4           +  d*C7  - C3  * (2*a +2*b +2*g)
dot(C4)  = 2*a*C3  +4*b*C5           +  d*C8  - C4  * (  a +3*b +3*g)
dot(C5)  =   a*C4                    +  d*C9  - C5  * (     4*b +4*g)
dot(C6)  =            b*C7  +  g*C2           - C6  * (3*a           +  d)
dot(C7)  = 3*a*C6  +2*b*C8  +2*g*C3  +2*d*C10 - C7  * (2*a +  b +  g +  d)
dot(C8)  = 2*a*C7  +3*b*C9  +3*g*C4  +2*d*C11 - C8  * (  a +2*b +2*g +  d)
dot(C9)  =   a*C8           +4*g*C5  +2*d*C12 - C9  * (     3*b +3*g +  d)
dot(C10) =            b*C11 +  g*C7           - C10 * (2*a           +2*d)
dot(C11) = 2*a*C10 +2*b*C12 +2*g*C8  +3*d*C13 - C11 * (  a +  b +  g +2*d)
dot(C12) =   a*C11          +3*g*C9  +3*d*C14 - C12 * (     2*b +2*g +2*d)
dot(C13) =            b*C14 +  g*C11          - C13 * (  a           +3*d)
dot(C14) =   a*C13          +2*g*C12 +4*d*C15 - C14 * (       b +  g +3*d)
dot(C15) =                     g*C14          - C15 * (               4*d + t) + e*O1
dot(O1)  = -(e + p) * O1 + o * O2 + t * C15
dot(O2)  =       p  * O1 - o * O2

#
# IKur :: Ultrarapid plateau K+ current (aka IKp)
# Section 1.17.2 in the thesis appendix (page 291)
# Section 3.3.9 in [2]'s supplement (page 65)
#
[ikur]
# Fraction of phosphorylated channels. Section 2.9 of the thesis appendix.
ka_ikur = 6.9537e-2 [1/s]       # data.k_PKAIKur =  6.9537e-002
    desc: Rate of IKur phosphorylation by PKA
Ka_ikur = 2.7623e-1 [umol/L]    # data.Km_PKAIKur = 2.7623e-001
    desc: Affinity of IKur for phosphorylation by PKA
kp_ikur = 0.317 [1/s]           # data.k_PPIKur = 3.1700e-001
    desc: Rate of IKur dephosphorylation by phosphatases
Kp_ikur = 2.331e-3 [umol/L]     # data.Km_PPIKur = 2.3310e-003
    desc: Affinity of IKur for dephosphorylation by phosphatases
dot(f_ikur) = 1e-3 * (ka_ikur * pka_eca.C * (1 - f_ikur) / (Ka_ikur + 1 - f_ikur) - kp_ikur * pp1.PP1_eca * f_ikur / (Kp_ikur + f_ikur))
    desc: Fraction of phosphorylated IKur channels
# Current
use membrane.V
gbar_np = 3.84e-3  # Supplement says 3.48e-3, matlab code has comment saying 2.76e-3
IKur_np = gbar_np * (V - nernst.EK) / (1 + exp((15 - V) / 17))
IKur_p  = gbar_np * (V - nernst.EK) / (1 + exp((36 - V) / 17)) * 3.62
# The published matlab code has some missing parentheses in the formula for IKur_p!
fhat = if(val < 0, 0, val)
    val = (f_ikur - 0.05893798) / (0.393747 - 0.05893798)
    desc: Effective fraction of phosphorylated IKur channels
IKur = (1 - fhat) * IKur_np + fhat * IKur_p
    desc: Ultrarapid plateau Potassium current
    in [uA/cm^2]

#
# INa :: Sodium current
# Section 1.18.2 of the thesis appendix (page 292)
# Section 3.3.7 of [2]'s supplement (page 60)
#
# Consists of four parts: non-phosorylated, PKA-phosphorylated,
# CaMKII-phosphorylated and phosphorylated by both PKA and CaMKII.
#
# The gates of each type are handled in their own component. All currents are
# defined in the component below.
#
[ina]
# Fraction of phosphorylated channels. Section 2.9 of the thesis appendix.
ka_ina = 0.01368 [1/s]      # data.k_PKAINa = 1.3680e-002
    desc: Rate of INa phosphorylation by PKA
Ka_ina = 0.10988 [umol/L]   # data.Km_PKAINa = 1.0988e-001
    desc: Affinity of INa for phosphorylation by PKA
kp_ina = 0.052811 [1/s]     # data.k_PP1INa = 5.2811e-02
    desc: Rate of INa dephosphorylation by phosphatases
Kp_ina = 7.8605 [umol/L]    # data.Km_PP1INa = 7.8605e+00
    desc: Affinity of INa for dephosphorylation by phosphatases
dot(f_ina) = 1e-3 * (ka_ina * pka_cav.C * (1 - f_ina) / (Ka_ina + 1 - f_ina) - kp_ina * pp1.PP1_cav * f_ina / (Kp_ina + f_ina))
    desc: Fraction of phosphorylated INa channels
# Fractions
f_pka_hat = if(val < 0, 0, val)
    val = (f_ina - 0.2394795) / (0.9501431 - 0.2394795)
    desc: Effective fraction of phosphorylated INa channels
f_both    = f_pka_hat * camk.f_ina
f_camk    = camk.f_ina - f_both
f_pka     = f_pka_hat - f_both
f_np      = 1 - f_camk - f_pka - f_both
# Currents
gNaBarBase = 2.15 * 8.25 * 1.1
gNaBar = fact * gNaBarBase : Maximum conductance of the INa channel # = 19.5112
    fact = if(cell.EBZ < 1, 1, cell.EBZ_fact_INa)
INa_np   = gNaBar * if(ina_np.m < 0, 0, if(ina_np.m > 1, 1, ina_np.m^3)) * if(ina_np.h < 0, 0, if(ina_np.h > 1, 1, ina_np.h)) * ina_np.j   * (membrane.V - nernst.ENa)
INa_pka  = gNaBar * if(ina_pka.m < 0, 0, if(ina_pka.m > 1, 1, ina_pka.m^3)) * if(ina_pka.h < 0, 0, if(ina_pka.h > 1, 1, ina_pka.h)) * ina_pka.j  * (membrane.V - nernst.ENa) * 1.25    # gNaBar is higher for INa_pka
INa_camk = gNaBar * if(ina_np.m < 0, 0, if(ina_np.m > 1, 1, ina_np.m^3)) * if(ina_camk.h < 0, 0, if(ina_camk.h > 1, 1, ina_camk.h)) * ina_camk.j * (membrane.V - nernst.ENa)
INa_both = gNaBar * if(ina_pka.m < 0, 0, if(ina_pka.m > 1, 1, ina_pka.m^3)) * if(ina_camk.h < 0, 0, if(ina_camk.h > 1, 1, ina_camk.h)) * ina_camk.j * (membrane.V - nernst.ENa)
# Final current
INa = (1 - cell.fINaBlock) * (f_np * INa_np + f_pka * INa_pka + f_camk * INa_camk + f_both * INa_both)

#
# INa :: non-phosphorylated channels
# Described on page 293 of the thesis appendix, page 60 of [2]'s supplement.
#
[ina_np]
use membrane.V
dot(m) = alpha * (1 - m) - beta * m
    # The matlab code uses V + 58.4279, The paper uses V + 58.5029
    alpha = if(abs(V + 58.4729) < 1E-5, 3.2, 0.32 * (V + 58.4729) / (1 - exp(-0.1 * (V + 58.4729))))
    beta  = 0.08 * exp((13.7299 - V) / 11)
dot(h) = alpha * (1 - h) - beta * h
    # Supplement uses > instead of >=
    alpha = if(V >= -40,
        0,
        0.135 * exp((87 + V) / -6.8)
        )
    beta = if(V >= -40,
        1 / (0.13 * (1 + exp((V + 27.4034) / -11.1))),
        3.56 * exp(0.079 * (V + 7)) + 3.1e5 * exp(0.35 * (V + 7))
        )
dot(j) = alpha * (1 - j) - beta * j
    alpha = if(V >= -40,
        0,
        (-1.2714e5 * exp(0.2444 * V) - 6.948e-5 * exp(-0.04391 * V)) * (V + 37.78) / (1 + exp(0.311 * (V + 79.23)))
        )
    beta = if(V >= -40,
        (0.3 * exp(-2.535e-7 * V) / (1 + exp(-0.1 * (V + 32)))),
        0.1212 * exp(-0.01052 * V) / (1 + exp(-0.1378 * (V + 40.14)))
        )

#
# INa :: PKA Phosphorylated channels
# Described on page 294 of the thesis appendix, page 61 of [2]'s supplement.
#
[ina_pka]
use membrane.V
dVIn = 4.9 [mV] : Inactivation      # Sign is inverted in matlab code
dVAc = 3.7 [mV] : Activation        # Sign is inverted in matlab code
dot(m) = alpha * (1 - m) - beta * m
    alpha = if(abs(V + dVAc + 58.4729) < 1E-5, 3.82, 0.32 * (V + dVAc + 58.4729) / (1 - exp(-0.1 * (V + dVAc + 58.4729))))
    #alpha = 0.32 * (V + dVAc + 58.4729) / (1 - exp(-0.1 * (V + dVAc + 58.4729)))
    beta = 0.08 * exp((V + dVAc - 13.7299) / -11)
dot(h) = alpha * (1 - h) - beta * h
    alpha = if(V >= -40,
        0,
        0.135 * exp((87 + V + dVIn) / -6.8)
        )
    beta = if(V >= -40,
        1 / 0.13 / (1 + exp((V + dVIn + 27.4034) / -11.1)),
        3.56 * exp(0.079 * (V + dVIn + 7)) + 3.1e5 * exp(0.35 * (V + dVIn + 7))
        )
dot(j) = alpha * (1 - j) - beta * j
    alpha = if(V >= -40,
        0,
        (   (-1.2714e5 * exp(0.2444 * (V + dVIn)) - 6.948e-5 * exp(-0.04391 * (V + dVIn)))
          * (V + dVIn + 37.78) / (1 + exp(0.311 * (V + dVIn + 79.23)))  )
        )
    beta = if(V >= -40,
        0.3 * exp(-2.535e-7 * (V + dVIn)) / (1 + exp(-0.1 * (V + dVIn + 32))),
        0.1212 * exp(-0.01052 * (V + dVIn)) / (1 + exp(-0.1378 * (V + dVIn + 40.14)))
        )

#
# INa :: CaMKII Phosphorylated channels
# Described on page 295 of the thesis appendix, page 62 of [2]'s supplement.
#
[ina_camk]
use membrane.V
dVIn = 3.25 [mV] : Inactivation     # Sign is inverted in matlab code
dot(m) = 0 #alpha * (1 - m) - beta * m
#    # Same as non-phosphorylated case
#    alpha = 0.32 * (V + 58.4729) / (1 - exp(-0.1 * (V + 58.4729)))
#    beta  = 0.08 * exp((13.7299 - V) / 11)
dot(h) = alpha * (1 - h) - beta * h
    alpha = if(V + dVIn >= -40,
        0,
        0.135 * exp((87 + V + dVIn) / -6.8)
        )
    beta = if(V + dVIn >= -40,
        1 / (0.13 * (1 + exp((V + dVIn + 27.4034) / -11.1))),
        3.56 * exp(0.079 * (V + dVIn + 7)) + 3.1e5 * exp(0.35 * (V + dVIn + 7))
        )
dot(j) = alpha * (1 - j) - beta * j
    alpha = if(V + dVIn >= -40,
        0,
        (-1.2714e5 * exp(0.2444 * (V + dVIn)) + -6.948e-5 * exp(-0.04391 * (V + dVIn))) * (V + dVIn + 37.78) / (1 + exp(0.311 * (V + dVIn + 79.23)))
        )
        # Paper has an extra factor 0.82 not present in the matlab code! (page 63)
        # Went with the matlab formulation...
    beta = if(V + dVIn >= -40,
        0.3 * exp(-2.535e-7 * (V + dVIn)) / (1 + exp(-0.1 * (V + dVIn + 32))),
        0.1212 * exp(-0.01052 * (V + dVIn)) / (1 + exp(-0.1378 * (V + dVIn + 40.14)))
        )

#
# INab :: Background Sodium current
# Section 1.19.1 of the thesis appendix (page 299)
# Section H of [1]'s supplement
#
[inab]
P = 0.32e-8 [cm/s]
INab = P * phys.F * phi * (sodium.Na * ePhi - extra.Nao) / (ePhi - 1)
    phi  = if(abs(membrane.V) < 1E-5, 1E-5 * phys.FRT, membrane.V * phys.FRT)
    ePhi = exp(phi)
    desc: Background Sodium current
    in [uA/cm^2]

#
# INaCa :: Sodium Calcium exchanger
# Section 1.20.1 of the thesis appendix (page 299)
#
[inaca]
use membrane.V as V
vMax   = 4.5
kSat   = 0.32
eta    = 0.27
Km_Ca  = 1.25e-4
Km_Nai = 12.3
Km_Nao = 87.5
Km_Cai = 0.0036
Km_Cao = 1.3
Na_o3  = extra.Nao^3
KmNao3 = Km_Nao^3
KmNai3 = Km_Nai^3
Na_i3  = sodium.Na^3
Na_ss3 = sodium.Na_sr^3
exp1 = exp(eta * V * phys.FRT)
exp2 = exp((eta-1) * V * phys.FRT)
INaCa = num / (denom1 * denom2 * (denom3 + denom4))
    num    = 0.8 * vMax * (Na_i3 * extra.Cao * exp1 - Na_o3 * calcium.uCa * exp2)
    denom1 = 1.0 + (Km_Ca / calcium.uCa) ^ 2
    denom2 = 1.0 + kSat * exp2
    denom3 = Km_Cao * Na_i3 + KmNao3 * calcium.uCa + KmNai3 * extra.Cao * (1.0 + calcium.uCa / Km_Cai)
    denom4 = Km_Cai * Na_o3 * (1.0 + Na_i3 / KmNai3) + Na_i3 * extra.Cao + Na_o3 * calcium.uCa
    desc: Sodium-Calcium exchange current
    in [uA/cm^2]
INaCaSR = num / (denom1 * denom2 * (denom3 + denom4))
    num    = 0.2 * vMax * (Na_ss3 * extra.Cao * exp1 - Na_o3 * calcium.uCa_sr * exp2)
    denom1 = 1.0 + (Km_Ca / calcium.uCa_sr) ^ 2
    denom2 = 1.0 + kSat * exp2
    denom3 = Km_Cao * Na_ss3 + KmNao3 * calcium.uCa_sr + KmNai3 * extra.Cao * (1.0 + calcium.uCa_sr / Km_Cai)
    denom4 = Km_Cai * Na_o3 * (1 + Na_ss3 / KmNai3) + Na_ss3 * extra.Cao + Na_o3 * calcium.uCa_sr
    desc: Sodium-Calcium exchange current into the SR subspace (SS,SR)
    in [uA/cm^2]

#
# INaK :: Na-K pump current
# Section 1.21.2 of the thesis appendix (page 300)
# Section 3.3.8 of [2]'s supplement (page 64)
#
# Consists of a CaMKII phosphorylated and a non-phosphorylated component
#
[inak]
# Fraction of phosphorylated channels. Section 2.9 Of the thesis appendix.
ka_inak = 1.5265e-2 [1/s]       # data.k_PKAINaK = 1.5265e-002
    desc: Rate of INaK phosphorylation by PKA
Ka_inak = 1.1001e-3 [umol/L]    # data.Km_PKAINaK = 1.1001e-03
    desc: Affinity of INaK for phosphorylation by PKA
kp_inak = 9.2455e-2 [1/s]       # data.k_PP1INaK = 9.2455e-02
    desc: Rate of INaK dephosphorylation by phosphatases
Kp_inak = 5.7392 [umol/L]       # data.Km_PP1INaK = 5.7392e+00
    desc: Affinity of INaK for dephosphorylation by phosphatases
dot(f_inak) = 1e-3 * (ka_inak * pka_cav.C * (1 - f_inak) / (Ka_inak + 1 - f_inak) - kp_inak * pp1.PP1_cav * f_inak / (Kp_inak + f_inak))
    desc: Fraction of phosphorylated INaK
# Currents
km_ko = 1.5 [mmol/L]
    desc: Half-saturation concentration of NaK pump (p and np)
ibar  = 1.4 [uA/uF]
    desc: Maximal current through Na-K pump
phi = ibar * pk / (1 + exp(-(membrane.V + 92) * phys.FRT))
    pk = extra.Ko / (extra.Ko + km_ko)
km_np = 2.6 [mmol/L]
    desc: Half-saturation concentration of NaK pump
km_p  = 1.846 [mmol/L]
    desc: Half-saturation concentration of NaK pump
fhat = if(val < 0, 0, val)
    val = (f_inak - 0.1263453) / (0.9980137 - 0.1263453)
    desc: Effective fraction of phosphorylated INaK pumps
INaK_np = phi * (sodium.Na / (sodium.Na + km_np))^3
    in [uA/cm^2]
    desc: Non-phosphorylated component of INaK
INaK_p  = phi * (sodium.Na / (sodium.Na + km_p ))^3
    in [uA/cm^2]
    desc: Phosphorylated component of INaK
INaK = (1 - fhat) * INaK_np + fhat * INaK_p
    in [uA/cm^2]
    desc: Sodium-Potassium pump current

#
# INaL :: Late sodium current
# Section 1.22.2 of the thesis appendix (page 303)
# Section 3.3.7 of [2]'s supplement (page 63)
#
[inal]
use membrane.V
dot(m) = alpha * (1 - m) - beta * m
    alpha = if(abs(V - -47.13) < 1E-5, 3.2, 0.32 * (V + 47.13) / (1 - exp(-0.1*(V + 47.13))) )
    beta  = 0.08 *exp(V / -11)
tau_h = 600 [ms]
dot(h) = (h_inf - h) / tau_h
    h_inf = 1 / (1 + exp((V + 91) / 6.1))
# Currents
conductance = if(m < 0, 0, if(m > 1, 1, m^3)) * h * (V - nernst.ENa)
INaL_np = 6.5e-3 * conductance
    desc: Non-phosphorylated component of INaL
    in [uA/cm^2]
INaL_camk = 1.6e-2 * conductance
    desc: CaMKII-phosphorylated component of INaL
    in [uA/cm^2]
INaL = (1 - camk.f_ina) * INaL_np + camk.f_ina * INaL_camk
    desc: Late Sodium current
    in [uA/cm^2]

#
# Ito :: Transient outward Potassium current
# Section 1.23.2 of the thesis appendix (page 305)
# Section 3.3.10 of [2]'s supplement (page 66)
#
[ito]
use membrane.V
# Non-phosphorylated channels
dot(a_np) = (a_inf - a_np) / a_tau
    a_inf = 1 / (1 + exp((V + 9.437) / -7.133))
    a_tau = 1 / (alpha / 1.2089 + 3.5 * beta)
    alpha = 1 / (1 + exp((V - 18.4099) / -29.3814))
    beta  = 1 / (1 + exp((V + 100) / 29.3814))
beta_i  = 1 / (1 + exp((V + 19) / -9)) / 0.5 / 9.7953
alph_if = 1 / (1 + exp((V + 58) / 5))
alph_is = 1 / (1 + exp((V + 60) / 5)) / 250
dot(if_np) = alpha * (1 - if_np) - beta_i * if_np
    alpha = 0.02144 * alph_if
dot(is_np) = alpha * (1 - is_np) - beta_i * is_np
    alpha = 0.56034 * alph_is
# CaMKII phosphorylated channels
dot(if_camk) = alpha * (1 - if_camk) - beta_i * if_camk
    alpha = 0.04796 * alph_if
dot(is_camk) = alpha * (1 - is_camk) - beta_i * is_camk
    alpha = 2.46 * alph_is
# Currents
R = exp(V / 550)
Gbar = if(cell.EBZ < 1, 1, cell.EBZ_fact_Ito) * 0.4975 [mS/mF] : Maximum conductance of ITo channel # Called data.gitodv in the matlab code
x = Gbar * a_np^3 * R * (V - nernst.EK)
ITo_np   = x * (0.7356 * if_np   + 0.2644 * is_np)
    desc: Non-phosphorylated component of ITo
    in [uA/cm^2]
ITo_camk = x * (0.7356 * if_camk + 0.2644 * is_camk)
    desc: CaMKII-phosphorylated component of ITo
    in [uA/cm^2]
ITo = (1 - camk.f_ito) * ITo_np + camk.f_ito * ITo_camk
    desc: Transient outward Potassium current
    in [uA/cm^2]

#
# Irel :: Ryanodine receptor and SR Calcium release
# Section 1.24.2 of the thesis appendix (page 307)
# Section 3.3.5 of [2]'s supplement (page 56)
#
[irel]
beta_0 = 0.6667 * 4.75
x = (1 + (0.0123 / calcium.uCa_jsr))
y = ical.ICaL / (1 + (1 / calcium.uCa_jsr)^8)

# Non-phosphorylated
beta_np  = beta_0 * (1 + 2 * camk.f_ryr)
alpha_np = 0.1125 * beta_np
irel_tau_np = beta_np / x
irel_inf_np = alpha_np * y
dot(Irel_np) = -(irel_inf_np + Irel_np) / irel_tau_np
Ileak_ryr_np = k_ryr_leak_np * exp(calcium.uCa_jsr / Km_ryr_leak_np) * (calcium.uCa_jsr - calcium.uCa_sr)
    k_ryr_leak_np  = 1.75e-4
    Km_ryr_leak_np = 20
    
# Phosphorylated
beta_p  = beta_0 * (1 + RyRP_Beta * camk.f_ryr)
    RyRP_Beta = if(cell.useAltRyRFunc < 1, 0, 2)
alpha_p = 0.1125 * beta_p
irel_tau_p = RyRP_Tau * beta_p / x
    RyRP_Tau = if(cell.useAltRyRFunc < 1, 0.5357, 0.5357/2.5)
irel_inf_p = RyRP_Amp * alpha_p * y
    RyRP_Amp = if(cell.useAltRyRFunc < 1, 1.9925, 0.65)
dot(Irel_p)  = -(irel_inf_p  + Irel_p ) / irel_tau_p
Ileak_ryr_p  = k_ryr_leak_p * exp(calcium.uCa_jsr / Km_ryr_leak_p) * (calcium.uCa_jsr - calcium.uCa_sr)
    k_ryr_leak_p   = 5e-4
    Km_ryr_leak_p  = 1.1
    
# Currents
fhat = if(cell.clamp_RyR2_P >= 0, cell.clamp_RyR2_P, if(val < 0, 0, val))
    val = (akap_sig.fp_RyR - ratio) / (0.9586 - ratio)
    ratio = 0.0329 + akap_sig.RyR_arn / akap_sig.RyR_tot
    desc: Effective fraction of phosphorylated ryr channels
#fLeakP = iso.L / (0.05 + iso.L)    Not used in matlab code!
Ileak_ryr = (1 - fhat) * Ileak_ryr_np + fhat * Ileak_ryr_p
Irel_pure = (1 - fhat) * Irel_np + fhat * Irel_p

buff_Ca_jsr = 1 / (1 + 10 * 0.8 / ((0.8 + calcium.uCa_jsr) * (0.8 + calcium.uCa_jsr)))
Irel = if(buff_Ca_jsr * (Ileak_ryr + Irel_pure) * 0.005 < calcium.uCa_jsr, Ileak_ryr + Irel_pure, 0) #calcium.uCa_jsr / (buff_Ca_jsr * 0.005)


#
# Iup :: Phospholamban and SR Calcium uptake
# Section 1.25.2 of the thesis appendix (page 312)
# Section 3.3.4 of [2]'s supplement (page 55)
#
[iup]
# Fraction of phosphorylated channels. Section 2.9 of the thesis appendix.
ka_plb = 0.11348 [1/s]      # data.k_PKAPLB = 1.1348e-001   # Supplement gives different value!
    desc: Rate of PLB phosphorylation by PKA
Ka_plb = 9.8854e-4 [umol/L] # data.Km_PKAPLB = 9.8854e-004  # Supplement gives different value!
    desc: Affinity of PLB for phosphorylation by PKA
kp_plb = 0.48302 [1/s]      # data.k_PP1PLB = 4.8302e-001   # Supplement gives different value!
    desc: Rate of PLB dephosphorylation by phosphatases
Kp_plb = 0.80737 [umol/L]   # data.Km_PP1PLB = 8.0737e-001  # Supplement gives different value!
    desc: Affinity of PLB for dephosphorylation by phosphatases
dot(f_plb) = 1e-3 * (ka_plb * pka_cyt.C * (1 - f_plb) / (Ka_plb + 1 - f_plb) - kp_plb * pp1.PP1f_cyt * f_plb / (Kp_plb + f_plb))
    desc: Fraction of phosphorylated PLB
# Current
use camk.f_plb as f_camk
f_pka   = if(val < 0, 0, val)
    val = (f_plb - 0.6591) / (0.9945 - 0.6591)
f_both      = f_pka * f_camk
f_pka_only  = f_pka - f_both
f_camk_only = f_camk - f_both
f_np        = 1 - f_pka - f_camk + f_both
Km_np = 9.2e-4 [mmol/L]
    desc: SERCA/PLB, Ca2+ affinity for non-phosphorylated substrate
Km_camk = Km_np - 1.7e-4      # 7.5e-4
    desc: SERCA/PLB, Ca2+ affinity for CaMKII phosphorylated substrate
Km_pka  = Km_np * (1 - 0.46)  # 4.97e-4
    desc: SERCA/PLB, Ca2+ affinity for PKA phosphorylated substrate
Km_both = Km_pka
Km_up = ( f_np        * Km_np
        + f_pka_only  * Km_pka
        + f_camk_only * Km_camk
        + f_both      * Km_both )
    desc: SERCA / PLB, Neta Ca2+ affinity
iupmax = 4.375e-3
    desc: Maximal Ca2+ uptake flux
iupmaxCAMK = 3.25 * iupmax
    desc: Maximal Ca2+ uptake flux
nsrmax = 15 [mmol/L]
f_SERCA2a = 1 / (1 + (0.03 / camk.active)^2)
Imax = ((1 - f_SERCA2a) * iupmax + f_SERCA2a * iupmaxCAMK)
Iup = uptake - leak
    desc: Ca2+ uptake
    uptake = Imax * calcium.uCa / (calcium.uCa + Km_up)
    leak   = Imax * calcium.Ca_nsr / nsrmax
# In the matlab code, the term Imax * (Ca_nsr / nsrmax) is treated as a
# separate variable called I_leak (not to be confused with I_leak_jsr).

#
# Adrenergic receptor and G protein activation: constants
# Section 2.3 of the thesis appendix (page 319)
# Section 2.3.2 of [2]'s supplement (page 19)
#
# For a table of constants and parameters, see page 23-24 of the supplement,
# page 323-324 of the thesis appendix.
#
[beta]
R_b1_tot = if(cell.EBZ_BAR_Remodeling < 1, 0.85 * 0.025 [umol/L], cell.EBZ_fact_BAR * 0.85 * 0.025 [umol/L])    # data.R_b2_tot = 0.15 * 0.025;
    desc: Total cellular beta-1 adrenergic receptor concentration
R_b2_tot = if(cell.EBZ_BAR_Remodeling < 1, 0.15 * 0.025 [umol/L], cell.EBZ_fact_BAR * 0.15 * 0.025 [umol/L])   # data.R_b1_tot = 0.85 * 0.025;
    desc: Total cellular beta-2 adrenergic receptor concentration
f_Rb1_cav = 8.1161e-2               # data.f_Rb1_CAV = 8.1161e-002;
    desc: Fraction of beta-1 adrenergic receptors located in caveolar subspace
f_Rb1_eca = 4.8744e-1               # data.f_Rb1_ECAV = 4.8744e-001;
    desc: Fraction of beta-1 adrenergic receptors located in extra caveolar space
f_Rb1_cyt = 1 - f_Rb1_cav - f_Rb1_eca  # No matlab counterpart
    desc: Fraction of beta-1 adrenergic receptors located in cytoplasm
f_Rb2_cav = 0.85            # data.f_Rb2_CAV = 0.85;
    desc: Fraction of beta-2 adrenergic receptors located in caveolar subspace
f_Rb2_eca = 1 - f_Rb2_cav   # No matlab counterpart
    desc: Fraction of beta-2 adrenergic receptors located in extracaveolar space
Gs_tot = 224 * R_b1_tot     # data.Gs_tot = 224 * data.R_b1_tot;
    desc: Total Gs protein concentration
    in [umol/L]
Gi_tot = 0.5                # data.Gi_tot = 0.5;
    desc: Total Gi protein concentration
    in [umol/L]
f_Gs_cav = 1.1071e-3        # data.f_Gs_CAV = 1.1071e-003;
    desc: Fraction of Gs proteins located in caveolar subspace
f_Gs_eca = 0.5664           # data.f_Gs_ECAV = 5.6640e-001;
    desc: Fraction of Gs proteins located in extracaveolar space
f_Gs_cyt = 1 - f_Gs_cav - f_Gs_eca     # No matlab counterpart
    desc: Fraction of Gs proteins located in cytoplasm
f_Gi_cav = 0.85             # data.f_Gi_CAV = 0.85;
    desc: Fraction of Gi proteins located in caveolar subspace
f_Gi_eca = 1 - f_Gi_cav     # No matlab counterpart
    desc: Fraction of Gi proteins located in extracaveolar space
k_b1_l = 0.567 [umol/L]     # data.K_b1_l = 0.567;
    desc: beta-1 receptor / ligand low affinity constant
k_b1_h = 0.062 [umol/L]     # data.K_b1_h = 0.062;
    desc: beta-1 receptor / ligand high affinity constant
k_b1_c = 2.4490 [umol/L]    # data.K_b1_c = 2.4490e+000;
    desc: beta-1 receptor / G-protein affinity constant
k_b2_l = 1.053 [umol/L]     # data.K_b2_l = 1.053;
    desc: beta-2 receptor / ligand low affinity constant
k_b2_h = 0.012 [umol/L]     # data.K_b2_h = 0.012;
    desc: beta-2 receptor / ligand high affinity constant
k_b2_c = 1.8463 [umol/L]    # data.K_b2_c = 1.8463e+000;
    desc: beta-2 receptor / G-protein affinity constant
k_b2_n = 1.053 [umol/L]     # data.K_b2_n = 1.053;
    desc: Phosph. beta-2 receptor / ligand low affinity constant
k_b2_f = 0.1 [umol/L]       # data.K_b2_f = 0.1;
    desc: Phosph. beta-2 receptor / ligand high affinity constant
k_b2_a = 1.6655 [umol/L]    # data.K_b2_a = 1.6655e+000;
    desc: Phosph. beta-2 receptor / Gi-protein affinity constant
# rate_bds is not used in the supplement or thesis. Instead, the results of the
# following calculations are given directly.
rate_bds = 0.35             # data.rate_bds = 0.35;
k_pka_p  = rate_bds * 0.0065                # data.k_b1_pkap = 0.0065;
    desc: Rate for (PKA dependent receptor) desensitization
    in [L/umol/s]    # TODO: Check if this is true
k_pka_dp = 0.15629 * k_pka_p                # K_b1_PKA = 1.5629e-001; k_b1_dp = K_b1_PKA * k_b1_pkap;
    desc: Rate for PKA dephosphorylation
    in [1/s]
k_grk_p  = rate_bds * 0.00133               # data.k_b1_grkp = 0.00133;
    desc: Rate for GRK dependent receptor desensitization
    in [1/s]
k_grk_dp = rate_bds * 9.833e-4              # data.k_b1_grkdp = 0.0009833;
    desc: Rate for GRK dephosphorylation
    in [1/s]
k_act1_Gs = 4.9054 [1/s]    # data.kact1_Gs = 4.9054e+000;
    desc: Activation rate for Gs by high affinity complex
k_act2_Gs = 0.25945 [1/s]   # data.kact2_Gs = 2.5945e-001;
    desc: Activation rate for Gs by low affinity complex
k_hydr_Gs = 0.8 [1/s]       # data.khydr_Gs = 0.8;
    desc: Gs GTP to GDP hydrolysis constant
k_reas_Gs = 1.21e3          # data.kreas_Gs = 1.21E3;
    desc: Reassociation rate for Gs subunits
    in [L/umol/s]           # TODO: Check if this is true
k_act1_Gi = 4 [1/s]         # data.kact1_Gi = 4;
    desc: Activation rate for Gi by high affinity complex
k_act2_Gi = 0.05 [1/s]      # data.kact2_Gi = 0.05;
    desc: Activation rate for Gi by low affinity complex
k_hydr_Gi = k_hydr_Gs       # data.khydr_Gi = data.khydr_Gs;
    desc: Gi GTP to GDP hydrolysis constant
k_reas_Gi = k_reas_Gs       # data.kreas_Gi = data.kreas_Gs;
    desc: Reassociation rate for Gi subunits
    in [L/umol/s]           # TODO: Check if this is true

#
# Adrenergic receptor and G protein activation: caveolar subspace
# Described on page 319 of the thesis appendix, page 19 of [2]'s supplement.
#
[beta_cav]
R_b1_tot = beta.f_Rb1_cav * beta.R_b1_tot * cell.vr_cav
    desc: Total concentration of beta1AR in the caveolar subspace
    in [umol/L]
R_b2_tot = beta.f_Rb2_cav * beta.R_b2_tot * cell.vr_cav
    desc: Total concentration of beta2AR in the caveolar subspace
    in [umol/L]
# The supplement contains an error in the equations for Gs_abg and Gi_abg
#  that is amended in the version published in the PhD thesis.
#  The published matlab code is consistent with this fix
# Abg stands for alpha-beta-gamma AKA all three subunits of the G protein
Gs_abg = beta.f_Gs_cav * beta.Gs_tot * cell.vr_cav - Gs_aGTP - Gs_aGDP
    desc: Concentration of Gs holoenzyme in the caveolar subspace
    in [umol/L]
Gi_abg = beta.f_Gi_cav * beta.Gi_tot * cell.vr_cav - Gi_aGTP - Gi_aGDP
    desc: Concentration of Gi holoenzyme in the caveolar subspace
    in [umol/L]
# Non-phosphorylated beta1 and 2 AR
Rb1_np_tot = R_b1_tot - Rb1_pka_tot - Rb1_grk_tot
    desc: Total concentration of non-phosphorylated B1AR in the caveolar subspace
    in [umol/L]
Rb2_np_tot = R_b2_tot - Rb2_pka_tot - Rb2_grk_tot
    desc: Total concentration of non-phosphorylated B2AR in the caveolar subspace
    in [umol/L]
# PKA Phosphorylated beta2AR
use beta.k_b2_n as kn
use beta.k_b2_f as kf
use beta.k_b2_a as ka
Rb2_pka_f = (-b + sqrt(b*b - 4*a*c)) / (2*a)
    a = (kf + iso.L) * (kn + iso.L) / kn
    b = Gi_abg * (iso.L + kf) - Rb2_pka_tot * (kf + iso.L) + ka * kf * (1 + iso.L / kn)
    c = -Rb2_pka_tot * ka * kf
    desc: Concentration of free PKA-phosphorylated beta2AR in the caveolar subspace
    in [umol/L]
Gi_f = Gi_abg / (1 + (Rb2_pka_f / ka) * (1 + iso.L / kf))
    desc: Concentration of free (non-complexed) Gi in the caveolar subspace
    in [umol/L]
Rb2Gi  = Rb2_pka_f * Gi_f / ka
    desc: Concentration of PKA phosphorylated b2AR/Gi complexes in caveolar subspace
    in [umol/L]
LRb2Gi = Rb2Gi * iso.L / kf
    desc: Concentration of PKA phosphorylated Ligand/b2AR/Gi complexes in caveolar subspace
    in [umol/L]
# The fraction of free Gs protein can be obtained by writing out the reactions
# and solving the system.
# The system is given as a DAE in Saucerman 2003 (J. of Bio. Chem.) but
# rewritten here by assuming the reactions are instantaneous. This results in
# a 3d order polynomial with a single realistic solution which is why the code
# below contains a lot of temporary variables
use beta.k_b1_l as L1
use beta.k_b2_l as L2
use beta.k_b1_c as C1
use beta.k_b2_c as C2
use beta.k_b1_h as H1
use beta.k_b2_h as H2
Gs_f = sqrt(r*r + i*i)
    c11 = C1 * H1 * L2 * (H2 + iso.L) * (L1 + iso.L)
    c22 = C2 * H2 * L1 * (H1 + iso.L) * (L2 + iso.L)
    c33 = C1 * C2 * H1 * H2 * (L1 + iso.L) * (L2 + iso.L)
    a = L1 * L2 * (H1 + iso.L) * (H2 + iso.L)
    b = (c11 + c22) / a + Rb1_np_tot + Rb2_np_tot - Gs_abg
    c = (c22 * (Rb1_np_tot - Gs_abg) + c11 * (Rb2_np_tot - Gs_abg) + c33) / a
    d = (Gs_abg * c33) / a
    rr = -d/27*b^3 - b*b*c*c/108 + b*c*d/6 + c^3/27 + d*d/4
    yr = if(rr > 0, sqrt(rr) , 0) + d/2 + b*c/6 - b^3/27
    yi = if(rr < 0, sqrt(-rr), 0)
    mag = (yr*yr + yi*yi) ^ (1/6)
    arg = atan(yi / yr) / 3
    x = (c / 3 - b * b / 9) / (mag * mag)
    r = mag * cos(arg) * (1 - x) - b / 3
    i = mag * sin(arg) * (1 + x)
    # phi = (d/2 + b*c/6 + b3 + sqrt(-d/27*b^3 - b*b*c*c/108 + b*c*d/6 +c^3/27 + d^2/4))^(1/3)
    # Gs_f = phi - (c/3 - b2/9) / phi - b / 3
    # Gs_f = abs(Gs_f)
    desc: Concentration of free Gs in the caveolar subspace
    in [umol/L]
# These are included in the matlab code but "sol" is never referenced again...
#   V = 1/3 * (3 * c - b*b);
#   W = 1/27 * (2 * b^3 - 9*b*c -27*d);
#   phi= acos(sqrt((W^2/4)/(-V^3/27)));
#   sol = 2*sqrt(-V/3)*cos(phi/3)-b/3;
# Concentrations of free beta1AR and beta2AR
Rb1_f = Rb1_np_tot / (1 + iso.L / L1 + Gs_f * (H1 + iso.L) / (C1 * H1))
    desc: Concentration of free non-phosphorylated beta1AR in caveolar subspace
    in [umol/L]
Rb2_f = Rb2_np_tot / (1 + iso.L / L2 + Gs_f * (H2 + iso.L) / (C2 * H2))
    desc: Concentration of free non-phosphorylated beta2AR in caveolar subspace
    in [umol/L]
# Concentrations of bound beta1AR
LRb1 = (iso.L * Rb1_f) / L1
    desc: Concentration of non-phosphorylated Ligand / Receptor1 complexes in caveolar subspace
    in [umol/L]
Rb1Gs = (Rb1_f * Gs_f) / C1
    desc: Concentration of non-phosphorylated Receptor1 / G-protein complexes in caveolar subspace
    in [umol/L]
LRb1Gs = (iso.L * Rb1_f * Gs_f) / (C1 * H1)
    desc: Concentration of non-phosphorylated Ligand / Receptor1 / G-protein complexes in caveolar subspace
    in [umol/L]
# Concentrations of bound beta2AR
LRb2 = (iso.L * Rb2_f) / L2
    desc: Concentration of non-phosphorylated Ligand / Receptor2 complexes in caveolar subspace
    in [umol/L]
Rb2Gs = (Rb2_f * Gs_f) / C2
    desc: Concentration of non-phosphorylated Receptor2 / G-protein complexes in caveolar subspace
    in [umol/L]
LRb2Gs = (iso.L * Rb2_f * Gs_f) / (C2 * H2)
    desc: Concentration of non-phosphorylated Ligand / Receptor2 / G-protein complexes in caveolar subspace
    in [umol/L]
# Total concentrations of bound (but unphosphorylated) beta 1 and 2 AR
k_GsAct_b2 = 1.0
    desc: Ratio of beta2AR incorporated in RGs_Tot and LRGs_Tot
RGs_tot = Rb1Gs + k_GsAct_b2 * Rb2Gs
LRGs_tot = LRb1Gs + k_GsAct_b2 * LRb2Gs
# States: Concentrations of bound, phosphorylated ARs
GRK = 1
dot(Rb1_pka_tot) = 1e-3 * (beta.k_pka_p * pka_cav.C * Rb1_np_tot - beta.k_pka_dp * Rb1_pka_tot)
    desc: Concentration of total PKA-phosphorylated beta1 receptors
dot(Rb1_grk_tot) = 1e-3 * (beta.k_grk_p * GRK * (LRb1 + LRb1Gs)  - beta.k_grk_dp * Rb1_grk_tot)
    desc: Concentration of total GRK-phosphorylated beta1 receptors
dot(Rb2_pka_tot) = 1e-3 * (beta.k_pka_p * pka_cav.C * Rb2_np_tot - beta.k_pka_dp * Rb2_pka_tot)
    desc: Concentration of total PKA-phosphorylated beta2 receptors
dot(Rb2_grk_tot) = 1e-3 * (beta.k_grk_p * GRK * (LRb2 + LRb2Gs)  - beta.k_grk_dp * Rb2_grk_tot)
    desc: Concentration of total GRK-phosphorylated beta2 receptors
# Gs
dot(Gs_aGTP) = 1e-3 * (beta.k_act2_Gs * RGs_tot + beta.k_act1_Gs * LRGs_tot - beta.k_hydr_Gs * Gs_aGTP)
    desc: Concentration of active Gs alpha subunit in caveolar subspace (tri-phosphate)
dot(Gs_bg)   = 1e-3 * (beta.k_act2_Gs * RGs_tot + beta.k_act1_Gs * LRGs_tot - beta.k_reas_Gs * Gs_bg * Gs_aGDP)
    desc: Concentration of active Gs beta-gamma subunit in caveolar subspace
dot(Gs_aGDP) = 1e-3 * (beta.k_hydr_Gs * Gs_aGTP - beta.k_reas_Gs * Gs_bg * Gs_aGDP)
    desc: Concentration of inactive Gs alpha subunit in caveolar subspace (di-phosphate)
# Gi
dot(Gi_aGTP) = 1e-3 * (beta.k_act2_Gi * Rb2Gi   + beta.k_act1_Gi * LRb2Gi - beta.k_hydr_Gi * Gi_aGTP)
    desc: Concentration of active Gi alpha subunit in caveolar subspace
dot(Gi_bg)   = 1e-3 * (beta.k_act2_Gi * Rb2Gi   + beta.k_act1_Gi * LRb2Gi - beta.k_reas_Gi * Gi_bg * Gi_aGDP)
    desc: Concentration of active Gi beta-gamma subunit in caveolar subspace
dot(Gi_aGDP) = 1e-3 * (beta.k_hydr_Gi * Gi_aGTP - beta.k_reas_Gi * Gi_bg * Gi_aGDP)
    desc: Concentration of inactive Gi alpha subunit in caveolar subspace

#
# Adrenergic receptor and G protein activation: extracaveolar space
# Described on page 319 of the thesis appendix, page 19 of [2]'s supplement.
#
[beta_eca]
R_b1_tot = beta.f_Rb1_eca * beta.R_b1_tot * cell.vr_eca
    desc: Total concentration of beta1AR in the extracaveolar space
    in [umol/L]
R_b2_tot = beta.f_Rb2_eca * beta.R_b2_tot * cell.vr_eca
    desc: Total concentration of beta2AR in the extracaveolar space
    in [umol/L]
# The supplement contains an error in the equations for Gs_abg and Gi_abg
#  that is amended in the version published in the PhD thesis.
#  The published matlab code is consistent with this fix
# Abg stands for alpha-beta-gamma AKA all three subunits of the G protein
Gs_abg = beta.f_Gs_eca * beta.Gs_tot * cell.vr_eca - Gs_aGTP - Gs_aGDP
    desc: Concentration of Gs holoenzyme in the extracaveolar space
    in [umol/L]
Gi_abg = beta.f_Gi_eca * beta.Gi_tot * cell.vr_eca - Gi_aGTP - Gi_aGDP
    desc: Concentration of Gi holoenzyme in the extracaveolar space
    in [umol/L]
# Non-phosphorylated beta1 and 2 AR
Rb1_np_tot = R_b1_tot - Rb1_pka_tot - Rb1_grk_tot
    desc: Total concentration of non-phosphorylated B1AR in the extracaveolar space
    in [umol/L]
Rb2_np_tot = R_b2_tot - Rb2_pka_tot - Rb2_grk_tot
    desc: Total concentration of non-phosphorylated B2AR in the extracaveolar space
    in [umol/L]
# PKA Phosphorylated beta2AR
use beta.k_b2_n as kn
use beta.k_b2_f as kf
use beta.k_b2_a as ka
Rb2_pka_f = (-b + sqrt(b*b - 4*a*c)) / (2*a)
    a = (kf + iso.L) * (kn + iso.L) / kn
    b = Gi_abg * (iso.L + kf) - Rb2_pka_tot * (kf + iso.L) + ka * kf * (1 + iso.L / kn)
    c = -Rb2_pka_tot * ka * kf
    desc: Concentration of free PKA-phosphorylated beta2AR in the extracaveolar space
    in [umol/L]
Gi_f = Gi_abg / (1 + (Rb2_pka_f / ka) * (1 + iso.L / kf))
    desc: Concentration of free (non-complexed) Gi in the extracaveolar space
    in [umol/L]
Rb2Gi  = Rb2_pka_f * Gi_f / ka
    desc: Concentration of PKA phosphorylated b2AR/Gi complexes in extracaveolar space
    in [umol/L]
LRb2Gi = (iso.L / kf) * Rb2Gi
    desc: Concentration of PKA phosphorylated Ligand/b2AR/Gi complexes in extracaveolar space
    in [umol/L]
# The fraction of free Gs protein can be obtained by writing out the reactions
# and solving the system.
# The system is given as a DAE in Saucerman 2003 (J. of Bio. Chem.) but
# rewritten here by assuming the reactions are instantaneous. This results in
# a 3d order polynomial with a single realistic solution which is why the code
# below contains a lot of temporary variables
use beta.k_b1_l as L1
use beta.k_b2_l as L2
use beta.k_b1_c as C1
use beta.k_b2_c as C2
use beta.k_b1_h as H1
use beta.k_b2_h as H2
Gs_f = sqrt(r*r + i*i)
    c11 = C1 * H1 * L2 * (H2 + iso.L) * (L1 + iso.L)
    c22 = C2 * H2 * L1 * (H1 + iso.L) * (L2 + iso.L)
    c33 = C1 * C2 * H1 * H2 * (L1 + iso.L) * (L2 + iso.L)
    a = L1 * L2 * (H1 + iso.L) * (H2 + iso.L)
    b = (c11 + c22) / a + Rb1_np_tot + Rb2_np_tot - Gs_abg
    c = (c22 * (Rb1_np_tot - Gs_abg) + c11 * (Rb2_np_tot - Gs_abg) + c33) / a
    d = (Gs_abg * c33) / a
    rr = -d/27*b^3 - b*b*c*c/108 + b*c*d/6 + c^3/27 + d*d/4
    yr = if(rr > 0, sqrt(rr) , 0) + d/2 + b*c/6 - b^3/27
    yi = if(rr < 0, sqrt(-rr), 0)
    mag = (yr*yr + yi*yi) ^ (1/6)
    arg = atan(yi / yr) / 3
    x = (c / 3 - b * b / 9) / (mag * mag)
    r = mag * cos(arg) * (1 - x) - b / 3
    i = mag * sin(arg) * (1 + x)
    # phi = (d/2 + b*c/6 + b3 + sqrt(-d/27*b^3 - b*b*c*c/108 + b*c*d/6 +c^3/27 + d^2/4))^(1/3)
    # Gs_f = phi - (c/3 - b2/9) / phi - b / 3
    # Gs_f = abs(Gs_f)
    desc: Concentration of free Gs in the caveolar subspace
    in [umol/L]
# Concentrations of free beta1AR and beta2AR
Rb1_f = Rb1_np_tot / (1 + iso.L / L1 + Gs_f * (H1 + iso.L) / (C1 * H1))
    desc: Concentration of free non-phosphorylated beta1AR in the extracaveolar space
    in [umol/L]
Rb2_f = Rb2_np_tot / (1 + iso.L / L2 + Gs_f * (H2 + iso.L) / (C2 * H2))
    desc: Concentration of free non-phosphorylated beta2AR in the extracaveolar space
    in [umol/L]
# Concentrations of bound beta1AR
LRb1 = (iso.L * Rb1_f) / L1
    desc: Concentration of non-phosphorylated Ligand / Receptor1 complexes in the extracaveolar space
    in [umol/L]
Rb1Gs = (Rb1_f * Gs_f) / C1
    desc: Concentration of non-phosphorylated Receptor1 / G-protein complexes in the extracaveolar space
    in [umol/L]
LRb1Gs = (iso.L * Rb1_f * Gs_f) / (C1 * H1)
    desc: Concentration of non-phosphorylated Ligand / Receptor1 / G-protein complexes in the extracaveolar space
    in [umol/L]
# Concentrations of bound beta2AR
LRb2 = (iso.L * Rb2_f) / L2
    desc: Concentration of non-phosphorylated Ligand / Receptor2 complexes in the extracaveolar space
    in [umol/L]
Rb2Gs = (Rb2_f * Gs_f) / C2
    desc: Concentration of non-phosphorylated Receptor2 / G-protein complexes in the extracaveolar space
    in [umol/L]
LRb2Gs = (iso.L * Rb2_f * Gs_f) / (C2 * H2)
    desc: Concentration of non-phosphorylated Ligand / Receptor2 / G-protein complexes in the extracaveolar space
    in [umol/L]
# Total concentrations of bound (but unphosphorylated) beta 1 and 2 AR
k_GsAct_b2 = 1.0
    desc: Ratio of beta2AR incorporated in RGs_Tot and LRGs_Tot
RGs_tot  = Rb1Gs  + k_GsAct_b2 * Rb2Gs
LRGs_tot = LRb1Gs + k_GsAct_b2 * LRb2Gs
# States: Concentrations of bound, phosphorylated ARs
GRK = 1
dot(Rb1_pka_tot) = 1e-3 * (beta.k_pka_p * pka_eca.C * Rb1_np_tot - beta.k_pka_dp * Rb1_pka_tot)
    desc: Concentration of total PKA-phosphorylated beta1 receptors in the extracaveolar space
dot(Rb1_grk_tot) = 1e-3 * (beta.k_grk_p * GRK * (LRb1 + LRb1Gs)  - beta.k_grk_dp * Rb1_grk_tot)
    desc: Concentration of total GRK-phosphorylated beta1 receptors in the extracaveolar space
dot(Rb2_pka_tot) = 1e-3 * (beta.k_pka_p * pka_eca.C * Rb2_np_tot - beta.k_pka_dp * Rb2_pka_tot)
    desc: Concentration of total PKA-phosphorylated beta2 receptors in the extracaveolar space
dot(Rb2_grk_tot) = 1e-3 * (beta.k_grk_p * GRK * (LRb2 + LRb2Gs)  - beta.k_grk_dp * Rb2_grk_tot)
    desc: Concentration of total GRK-phosphorylated beta2 receptors in the extracaveolar space
# Gs
dot(Gs_aGTP) = 1e-3 * (beta.k_act2_Gs * RGs_tot + beta.k_act1_Gs * LRGs_tot - beta.k_hydr_Gs * Gs_aGTP)
    desc: Concentration of active Gs alpha subunit in the extracaveolar space (tri-phosphate)
dot(Gs_bg)   = 1e-3 * (beta.k_act2_Gs * RGs_tot + beta.k_act1_Gs * LRGs_tot - beta.k_reas_Gs * Gs_bg * Gs_aGDP)
    desc: Concentration of active Gs beta-gamma subunit in the extracaveolar space
dot(Gs_aGDP) = 1e-3 * (beta.k_hydr_Gs * Gs_aGTP - beta.k_reas_Gs * Gs_bg * Gs_aGDP)
    desc: Concentration of inactive Gs alpha subunit in the extracaveolar space (di-phosphate)
# Gi
dot(Gi_aGTP) = 1e-3 * (beta.k_act2_Gi * Rb2Gi   + beta.k_act1_Gi * LRb2Gi - beta.k_hydr_Gi * Gi_aGTP)
    desc: Concentration of active Gi alpha subunit in the extracaveolar space
dot(Gi_bg)   = 1e-3 * (beta.k_act2_Gi * Rb2Gi   + beta.k_act1_Gi * LRb2Gi - beta.k_reas_Gi * Gi_bg * Gi_aGDP)
    desc: Concentration of active Gi beta-gamma subunit in the extracaveolar space
dot(Gi_aGDP) = 1e-3 * (beta.k_hydr_Gi * Gi_aGTP - beta.k_reas_Gi * Gi_bg * Gi_aGDP)
    desc: Concentration of inactive Gi alpha subunit in the extracaveolar space

#
# Adrenergic receptor and G protein activation: cytoplasm
# Described on page 322 of the thesis appendix, page 22 of [2]'s supplement.
#
[beta_cyt]
R_b1_tot = beta.f_Rb1_cyt * beta.R_b1_tot * cell.vr_cyt
    desc: Total concentration of beta-1 AR in the cytoplasm
    in [umol/L]
Gs_abg = beta.f_Gs_cyt * beta.Gs_tot * cell.vr_cyt - Gs_aGTP - Gs_aGDP   # Wrong in data supplement, correct in thesis!
    desc: Concentration of Gs holoenzyme in the cytoplasm
    in [umol/L]
# Non-phosphorylated beta-1
Rb1_np_tot = R_b1_tot - Rb1_pka_tot - Rb1_grk_tot
    desc: Total concentration of non-phosphorylated beta-1 AR in the cytoplasm
    in [umol/L]
# Non-phosphorylated fractions
use beta.k_b1_l as kl
use beta.k_b1_h as kh
use beta.k_b1_c as kc
Rb1_np_f = (-b + sqrt(b*b - 4*a*c)) / (2*a)
    a = (kh + iso.L) * (kl + iso.L) / kl
    b = Gs_abg * (kh + iso.L) - Rb1_np_tot * (kh + iso.L) + kc * kh * (1 + iso.L / kl)
    c = -Rb1_np_tot * kh * kc
    desc: Concentration of free non-phosphorylated beta-1 AR in the cytoplasm
    in [umol/L]
Gs_f = Gs_abg / (1 + (Rb1_np_f / kc) * (1 + iso.L / kh))
    desc: Concentration of free (non-complexed) Gi in the cytoplasm
    in [umol/L]
# Concentrations of complexes
LRb1_np = iso.L * Rb1_np_f / kl
    desc: Concentration of non-phosphorylated ligand / beta-1 AR complexes in the cytoplasm
    in [umol/L]
Rb1Gs_np = Gs_f * Rb1_np_f / kc
    desc: Concentration of non-phosphorylated beta-1 AR / Gs complexes in the cytoplasm
    in [umol/L]
LRb1Gs_np = iso.L * Rb1_np_f * Gs_f / (kc * kh)
    desc: Concentration of non-phosphorylated ligand / beta-1 AR / Gs complexes in the cytoplasm
    in [umol/L]
# Concentrations of phosphorylated complexes
GRK = 1
dot(Rb1_pka_tot) = 1e-3 * (beta.k_pka_p * pka_cyt.C * Rb1_np_tot      - beta.k_pka_dp * Rb1_pka_tot)
    desc: Concentration of total PKA-phosphorylated receptors in the cytoplasm
    in [umol/L]
dot(Rb1_grk_tot) = 1e-3 * (beta.k_grk_p * GRK * (LRb1_np + LRb1Gs_np) - beta.k_grk_dp * Rb1_grk_tot)
    desc: Concentration of total GRK-phosphorylated receptors in the cytoplasm
    in [umol/L]
dot(Gs_aGTP) = 1e-3 * (beta.k_act2_Gs * Rb1Gs_np + beta.k_act1_Gs * LRb1Gs_np - beta.k_hydr_Gs * Gs_aGTP)
    desc: Concentration of active Gs alpha subunit in cytoplasm
    in [umol/L]
dot(Gs_bg)   = 1e-3 * (beta.k_act2_Gs * Rb1Gs_np + beta.k_act1_Gs * LRb1Gs_np - beta.k_reas_Gs * Gs_bg * Gs_aGDP)
    desc: Concentration of active Gs beta-gamma subunit in cytoplasm
    in [umol/L]
dot(Gs_aGDP) = 1e-3 * (beta.k_hydr_Gs * Gs_aGTP  - beta.k_reas_Gs * Gs_bg * Gs_aGDP)
    desc: Concentration of inactive Gs alpha subunit in cytoplasm
    in [umol/L]

#
# Adenylyl cyclase
# Section 2.4 of the thesis appendix (page 324)
# Section 2.3.3 of [2]'s supplement (page 24)
#
[ac]
KmATP = 315 [umol/L]            # data.KmATP = 315;
    desc: AC affinity for ATP
ATP = 5e3 [umol/L]              # data.ATP = 5E3;
    desc: Concentration of ATP
AC_tot = 3 * beta.R_b1_tot      # data.AC_tot = 3 * data.R_b1_tot;
    desc: Total cellular AC concentration
    in [umol/L]
f_AC56_AC47 = 1 / (1 + 0.35)    # data.f_AC56_AC47 = 1 / (1 + 0.35);
    desc: Fraction of AC that is of type 5/6
f_AC56_cav = 0.087459           # data.f_AC56_CAV = 8.7459e-002;
    desc: Fraction of AC56 located in caveolae
f_AC47_eca = 0.16479            # data.f_AC47_ECAV = 1.6479e-001;
    desc: Fraction of AC47 in extracaveolar space
KmGsAC56 = 0.0852 [umol/L]      # data.AC56_Km_Gs = 0.0852;
    desc: AC56 affinity for Gs
KmGiAC56 = 0.0465 [umol/L]      # data.AC56_Km_Gi = 0.0465;
    desc: AC56 affinity for inhibition by Gi
KmGsGiAC56 = 0.4824 [umol/L]    # data.AC56_Km_GsGi = 0.4824;
    desc: Gs-dependence of inactivation by Gi for AC56
hGsAC56 = 1.3574                # data.AC56_hill_Gs = 1.3574;
    desc: Hill coefficient for AC56 activation
hGsGiAC56 = 0.6623              # data.AC56_hill_GsGi = 0.6623;
    desc: Hill coefficient for Gs/Gi interaction of AC56
vGsGiAC56 = 0.8569              # data.AC56_V_GsGi = 0.8569;
    desc: Maximum reduction in Gi inhibition, by Gs
basalAC56 = 0.037696 [umol/L]   # data.AC56_basal = 3.7696e-002;
    desc: Basal AC56 activity
afAC56 = 41.32                  # data.AF56 = 4.1320e+001;
    desc: Amplification factor for AC56
KmGsAC47 = 0.031544 [umol/L]    # data.AC47_Km_Gs = 0.031544;
    desc: AC47 affinity for Gs
# data.AC47_Km_Gi = 0.053733;
# data.AC47_hill_Gi = 0.8921;
hGsAC47 = 1.0043                # data.AC47_hill_Gs = 1.0043;
    desc: Hill coefficient for AC47 activation
# data.AC47_Vmax_Gi = 0;
basalAC47 = 0.03135             # data.AC47_basal = 0.03135;
    desc: Basal AC47 activity
afAC47 = 3.3757                 # data.AF47 = 3.3757e+000;
    desc: Amplification factor for AC47
# Constant concentrations of AC56 and AC47 in subspaces
AC56_cav = f_AC56_cav * f_AC56_AC47 * AC_tot * cell.vr_cav
    desc: Concentration of AC56 in the caveolar subspace
    in [umol/L]
AC56_cyt = (1 - f_AC56_cav) * f_AC56_AC47 * AC_tot * cell.vr_cyt
    desc: Concentration of AC56 in the cytoplasm
    in [umol/L]
AC47_eca = f_AC47_eca * (1 - f_AC56_AC47) * AC_tot * cell.vr_eca
    desc: Concentration of AC56 in the extracaveolar space
    in [umol/L]
AC47_cyt = (1 - f_AC47_eca) * (1 - f_AC56_AC47) * AC_tot * cell.vr_cyt
    desc: Concentration of AC56 in the cytoplasm
    in [umol/L]
# camp in various compartments
fATP = ATP / (KmATP + ATP)
kAC56_cav = afAC56 * (basalAC56 + gsa / (KmGsAC56 + gsa)) * (1 - (1 - vGsGiAC56 * gsi / (KmGsGiAC56 + gsi)) * beta_cav.Gi_bg / (KmGiAC56 + beta_cav.Gi_bg))
    gsa = beta_cav.Gs_aGTP ^ hGsAC56
    gsi = beta_cav.Gs_aGTP ^ hGsGiAC56
dcAMP_AC56_cav = kAC56_cav * AC56_cav * fATP
    desc: Rate of cAMP production by AC type 5/6 in caveolar subspace
    in [umol/L/s]
kAC56_cyt = afAC56 * (basalAC56 + gsa / (KmGsAC56 + gsa))
    gsa = beta_cyt.Gs_aGTP ^ hGsAC56
dcAMP_AC56_cyt = kAC56_cyt * AC56_cyt * fATP
    desc: Rate of cAMP production by AC type 5/6 in cytoplasm
    in [umol/L/s]
kAC47_eca = afAC47 * (basalAC47 + gsa / (KmGsAC47 + gsa))
    gsa = beta_eca.Gs_aGTP ^ hGsAC47
dcAMP_AC47_eca = kAC47_eca * AC47_eca * fATP
    desc: Rate of cAMP production by AC type 4/7 in extracaveolar subspace
    in [umol/L/s]
kAC47_cyt = afAC47 * (basalAC47 + gsa / (KmGsAC47 + gsa))
    gsa = beta_cyt.Gs_aGTP ^ hGsAC47
dcAMP_AC47_cyt = kAC47_cyt * AC47_cyt * fATP
    desc: Rate of cAMP production by AC type 4/7 in cytoplasm
    in [umol/L/s]

#
# Phosphodiesterases
# Section 2.5 of the thesis appendix (page 326)
# Section 2.3.4 of [2]'s supplement (page 26)
#
[pde]
f_pde_part = 0.2                # data.f_PART_PDE = 0.2
    desc: Fraction of total PDE located in the "particulate fraction" (cav + eca)
# Location of PDE2
f_pde2_cav  = 0.16957           # data.f_PDE2_CAV = 1.6957e-001;
    desc: Fraction of PDE2 located in caveolar compartment
f_pde2_eca = 2.1257e-4          # data.f_PDE2_ECAV = 2.1257e-004;
    desc: Fraction of PDE2 located in extracaveolar compartment
f_pde2_cyt  = 1 - f_pde2_cav - f_pde2_eca
    desc: Fraction of PDE2 located in cytosolic compartment
f_pde2_part = f_pde2_cav + f_pde2_eca
    desc: Fraction of PDE2 located in the "particulate fraction" (cav + eca)
PDE2_tot = 0.029268 [umol/L]    # data.PDE2_tot = 2.9268e-002;
    desc: Total cellular concentration of PDE2
# Location of PDE4
f_pde4_part = 0.125         # data.f_PDE4_PART = 0.125
    desc: Fraction of PDE4 located in the "particulate fraction" (cav + eca)
f_pde4_cav = 0.12481        # data.f_PDE4_CAV = 1.2481e-001
    desc: Fraction of PDE4 in caveolar compartment
f_pde4_eca = f_pde4_part - f_pde4_cav
    desc: Fraction of PDE4 located in the extracaveolar compartment
f_pde4_cyt = 1 - f_pde4_part
    desc: Fraction of PDE4 in cytosolic compartment
PDE4_tot = ((f_pde_part - f_pde2_part) * PDE2_tot + f_pde_part * PDE3_tot) / ((1 + r_pde34_frac) * f_pde4_part - f_pde_part)
    desc: Total cellular concentration of PDE4
    in [umol/L]
# Location of PDE3
ff_pde3_cyt = 0.35           # data.f_CYT_PDE3 = 0.35
    desc: Fraction of PDE in cytosol that is of type 3
r_pde3_cyt = ff_pde3_cyt / (1 - ff_pde3_cyt)
    desc: Relative contribution of PDE3 to cytosolic PDE3
r_pde34_frac = 3.71         # data.r_PDE3_PDE4 = 3.71
    desc: Ratio of PDE3 to PDE4 in particulate fraction (78:21)
f_pde3_cav = r_pde34_frac * f_pde4_part * PDE4_tot / PDE3_tot
f_pde3_cyt = 1 - f_pde3_cav
#data.f_PDE3_ECAV = 0.0;
PDE3_tot = (alpha / beta) * PDE2_tot
    alpha = r_pde3_cyt * (f_pde4_part * (1 + r_pde34_frac - r_pde34_frac * f_pde2_part - f_pde_part) + f_pde2_part * (f_pde_part - 1)) \
          + r_pde34_frac * f_pde4_part * (f_pde_part - f_pde2_part)
    beta  = f_pde4_part * (1 + r_pde34_frac + f_pde_part * (r_pde3_cyt - r_pde34_frac)) - f_pde_part * (1 + r_pde3_cyt)
    desc: Total cellular concentration of PDE3
    in [umol/L]
# IBMX
ibmx = 0                # data.IBMX = 0;
    desc: Concentration of IBMX (in the range 0 to 100)
    in [umol/L]
# Constants for phosphorylation rates
KPDEp  = 0.52218        # data.KPDEp = 5.2218e-001;
kfPDEp = 0.0196         # data.kfPDEp = 0.0196;
    desc: Rate of phosphorylation by PKA of PDE3 and PDE4
    in [umol/L/s]
kbPDEp = KPDEp * kfPDEp
    desc: Rate of dephosphorylation of PDE3 and PDE4
    in [1/s]   # Check unit!
kPDE2 = 20 [1/s]        # data.kPDE2 = 20;
    desc: Rate of cAMP hydrolysis by PDE2
KmPDE2 = 50 [umol/L]    # data.KmPDE2 = 50;
    desc: Affinity of PDE2 for cAMP
kPDE3 = 2.5 [1/s]       # data.kPDE3 = 2.5
    desc: Rate of cAMP hydrolysis by PDE3
KmPDE3 = 0.8 [umol/L]   # data.KmPDE3 = 0.8
    desc: Affinity of PDE3 for cAMP
kPDE4 = 4 [1/s]         # data.kPDE4 = 4.0
    desc: Rate of cAMP hydrolysis by PDE4
KmPDE4 = 1.4 [umol/L]   # data.KmPDE4 = 1.4
    desc: Affinity of PDE4 for cAMP
delta_k_pde34 = 3
    desc: Increase in PDE3 / PDE4 activity after phosphorylation
# PDE2 In caveolar, extracaveolar and cytosolic compartment
KmIbmxPde2 = 21.58     # Given as numeral
    desc: Affinity of IBMX for PDE2
    in [umol/L]
h_ibmx_pde2 = 1.167     # Given as numeral
    desc: Hill coefficient for inhibition of PDE2 by IBMX
ibmx_h2 = ibmx ^ h_ibmx_pde2
ibmx2 = (1 - ibmx_h2 / (KmIbmxPde2 + ibmx_h2)) * PDE2_tot
PDE2_cav = ibmx2 * f_pde2_cav * cell.vr_cav
    desc: Concentration of PDE2 in Caveolar subspace
    in [umol/L]
PDE2_eca = ibmx2 * f_pde2_eca * cell.vr_eca
    desc: Concentration of PDE2 in Extracaveolar subspace
    in [umol/L]
PDE2_cyt = ibmx2 * f_pde2_cyt * cell.vr_cyt
    desc: Concentration of PDE2 in Cytosolic subspace
    in [umol/L]
# Rate of degradation
dcAMP_PDE2_cav = PDE2_cav * kPDE2 / (1 + KmPDE2 / camp.cAMP_cav)
    desc: Rate of cAMP degradation by PDE2 in caveolar subspace
    in [umol/L/s]
dcAMP_PDE2_eca = PDE2_eca * kPDE2 / (1 + KmPDE2 / camp.cAMP_eca)
    desc: Rate of cAMP degradation by PDE2 in extracaveolar subspace
    in [umol/L/s]
dcAMP_PDE2_cyt = PDE2_cyt * kPDE2 / (1 + KmPDE2 / camp.cAMP_cyt)
    desc: Rate of cAMP degradation by PDE2 in cytosolic subspace
    in [umol/L/s]
# PDE3 In caveolar and cytosolic compartment
KmIbmxPde3 = 2.642     # Given as numeral
    desc: Affinity of IBMX for PDE3
    in [umol/L]
h_ibmx_pde3 = 0.7629    # Given as numeral
    desc: Hill coefficient for inhibition of PDE3 by IBMX
ibmx_h3 = ibmx ^ h_ibmx_pde3
ibmx3 = (1 - ibmx_h3 / (KmIbmxPde3 + ibmx_h3)) * PDE3_tot
PDE3_cav = ibmx3 * f_pde3_cav * cell.vr_cav
    desc: Concentration of PDE2 in Caveolar subspace
    in [umol/L]
PDE3_cyt = ibmx3 * f_pde3_cyt * cell.vr_cyt
    desc: Concentration of PDE3 in Cytosolic subspace
    in [umol/L]
# Rate of phosphorylation
dot(PDE3_P_cav) = 1e-3 * (kfPDEp * pka_cav.C * (PDE3_cav - PDE3_P_cav) - kbPDEp * PDE3_P_cav)    # 110  22  C_CAV
    desc: Concentration of phosphorylated PDE3 in the caveolar subspace
    in [umol/L]
dot(PDE3_P_cyt) = 1e-3 * (kfPDEp * pka_cyt.C * (PDE3_cyt - PDE3_P_cyt) - kbPDEp * PDE3_P_cyt)    # 120  32  C_CYT
    desc: Concentration of phosphorylated PDE3 in the cytosolic subspace
    in [umol/L]
# Rate of degradation
dcAMP_PDE3_cav  = (PDE3_cav + (delta_k_pde34 - 1) * PDE3_P_cav) * kPDE3 / (1 + KmPDE3 / camp.cAMP_cav)
    desc: Rate of cAMP degradation by PDE3 in caveolar subspace
    in [umol/L/s]
dcAMP_PDE3_cyt  = (PDE3_cyt + (delta_k_pde34 - 1) * PDE3_P_cyt) * kPDE3 / (1 + KmPDE3 / camp.cAMP_cyt)
    desc: Rate of cAMP degradation by PDE3 in cytosolic subspace
    in [umol/L/s]
# PDE4 In caveolar, extracaveolar and cytosolic compartment
KmIbmxPde4 = 11.89     # Given as numeral
    desc: Affinity of IBMX for PDE4
    in [umol/L]
h_ibmx_pde4 = 0.9024    # Given as numeral
    desc: Hill coefficient for inhibition of PDE4 by IBMX
ibmx_h4 = ibmx ^ h_ibmx_pde4
ibmx4 = (1 - ibmx_h4 / (KmIbmxPde4 + ibmx_h4)) * PDE4_tot
PDE4_cav = ibmx4 * f_pde4_cav * cell.vr_cav
    desc: Concentration of PDE4 in Caveolar subspace
    in [umol/L]
PDE4_eca = ibmx4 * f_pde4_eca * cell.vr_eca
    desc: Concentration of PDE4 in Extracaveolar subspace
    in [umol/L]
PDE4_cyt = ibmx4 * f_pde4_cyt * cell.vr_cyt
    desc: Concentration of PDE4 in Cytosolic subspace
    in [umol/L]
# Rate of phosphorylation
dot(PDE4_P_cav) = 1e-3 * (kfPDEp * pka_cav.C * (PDE4_cav - PDE4_P_cav) - kbPDEp * PDE4_P_cav)    # 110  22  C_CAV
    desc: Concentration of phosphorylated PDE4 in the caveolar subspace
    in [umol/L]
dot(PDE4_P_eca) = 1e-3 * (kfPDEp * pka_eca.C * (PDE4_eca - PDE4_P_eca) - kbPDEp * PDE4_P_eca)    # 115  27  C_ECAV
    desc: Concentration of phosphorylated PDE4 in the extracaveolar subspace
    in [umol/L]
dot(PDE4_P_cyt) = 1e-3 * (kfPDEp * pka_cyt.C * (PDE4_cyt - PDE4_P_cyt) - kbPDEp * PDE4_P_cyt)    # 120  32  C_CYT
    desc: Concentration of phosphorylated PDE4 in the cytosolic subspace
    in [umol/L]
# Rate of degradation
dcAMP_PDE4_cav = (PDE4_cav + (delta_k_pde34 - 1) * PDE4_P_cav) * kPDE4 / (1 + KmPDE4 / camp.cAMP_cav)
    desc: Rate of cAMP degradation by PDE4 in caveolar subspace
    in [umol/L/s]
dcAMP_PDE4_eca = (PDE4_eca + (delta_k_pde34 - 1) * PDE4_P_eca) * kPDE4 / (1 + KmPDE4 / camp.cAMP_eca)
    desc: Rate of cAMP degradation by PDE4 in extracaveolar subspace
    in [umol/L/s]
dcAMP_PDE4_cyt = (PDE4_cyt + (delta_k_pde34 - 1) * PDE4_P_cyt) * kPDE4 / (1 + KmPDE4 / camp.cAMP_cyt)
    desc: Rate of cAMP degradation by PDE4 in cytosolic subspace
    in [umol/L/s]

#
# PKA
# Section 2.6 of the thesis appendix (page 329)
# Section 2.3.5 of [2]'s supplement (page 29)
#
[pka]
# PKA concentration and fractions
PKA_tot = 0.5 [umol/L] # data.PKA_tot = 0.5        # Supplement says 0.25!
    desc: Total cellular concentration of PKA holoenzyme
f_cav = 0.0388          # data.f_PKA_CAV = 0.0388
    desc: Fraction of PKA located in caveolar compartment
f_eca = 0.1             # data.f_PKA_ECAV = 0.1
    desc: Fraction of PKA located in extracaveolar compartment
f_cyt = 1 - f_cav - f_eca
    desc: Fraction of PKA located in cytosolic compartment
PKA_cav = f_cav * PKA_tot * cell.vr_cav
    desc: Concentration of PKA in the caveolar compartment
    in [umol/L]
PKA_eca = f_eca * PKA_tot * cell.vr_eca
    desc: Concentration of PKA in the extracaveolar compartment
    in [umol/L]
PKA_cyt = f_cyt * PKA_tot * cell.vr_cyt
    desc: Concentration of PKA in the cytosolic compartment
    in [umol/L]
# PKI concentration and fractions
PKI_tot = 0.2 * PKA_tot     # data.PKI_tot = 0.2 * data.PKA_tot
    desc: Total cellular concentration of PKA inhibitor
    in [umol/L]
f_pki_cav = f_cav           # data.f_PKI_CAV = data.f_PKA_CAV
    desc: Fraction of PKI located in caveolar compartment
f_pki_eca = f_eca           # data.f_PKI_ECAV = data.f_PKA_ECAV
    desc: Fraction of PKI located in extracaveolar compartment
f_pki_cyt = 1 - f_pki_cav - f_pki_eca
    desc: Fraction of PKI located in cytosolic compartment
# Note: The supplement and thesis appendix use PKIf = PKI - PKIC. Here, this is
# resolved in the formulations of dot(C) and dot(PKIC)
PKI_cav = f_pki_cav * PKI_tot * cell.vr_cav
    desc: Concentration of protein kinase inhibitor in caveolar compartment
    in [umol/L]
PKI_eca = f_pki_eca * PKI_tot * cell.vr_eca
    desc: Concentration of protein kinase inhibitor in extracaveolar compartment
    in [umol/L]
PKI_cyt = f_pki_cyt * PKI_tot * cell.vr_cyt
    desc: Concentration of protein kinase inhibitor in cytosolic compartment
    in [umol/L]
# PKI Equilibrium and binding rates in all compartments
K_pki = 0.01 / 50       # data.K_PKA_PKI = 0.01 / 50;
f_pki = 50              # data.k_PKA_fPKI = 50;
    desc: Forward rate for inhibition of C subunit by PKI
    in [umol/L/s]
b_pki = f_pki * K_pki
    desc: Backward rate for inhibition of C subunit by PKI
    in [1/s]

#
# PKA In the caveolar subspace
# Desribed on page 329 of the thesis appendix.
#
[pka_cav]
use pka.PKA_cav as PKA
use pka.PKI_cav as PKI
use pka.f_pki
use pka.b_pki
use camp.cAMP_cav as cAMP
K1 = 2.4984 [umol/L]    # data.K_PKAII_1 = 2.4984;
    desc: Caveolar equilibrium value for the binding of the first cAMP to PKA
K2 = 11.359 [umol/L]    # data.K_PKAII_2 = 11.359;
    desc: Caveolar equilibrium value for the binding of the second cAMP to PKA
K3 = 0.3755 [umol/L]    # data.K_PKAII_3 = 0.3755;
    desc: Caveolar equilibrium value for dissociation of C subunit
f1 = 100 [umol/L/s]     # data.k_PKA_f1 = 100
    desc: Caveolar forward rate for binding of the first cAMP to PKA
b1 = f1 * K1
    in [1/s]
    desc: Caveolar backward rate for binding of the first cAMP to PKA
f2 = 100                # data.k_PKA_f2 = 100
    in [umol/L/s]
    desc: Caveolar forward rate for binding of the second cAMP to PKA
b2 = f2 * K2
    in [1/s]
    desc: Caveolar backward rate for binding of the second cAMP to PKA
f3 = 100 [1/s]          # data.k_PKA_f3 = 100
    desc: Caveolar forward rate for dissociation of C subunit
b3 = f3 * K3
    in [umol/L/s]
    desc: Caveolar backward rate for dissociation of C subunit
RCf = PKA - ARC - A2RC - A2R  # Note: factor 2 is included in PKA in matlab code
    desc: Concentration of free PKA RC subunits in the caveolar compartment
    in [umol/L]
dcAMP     = -f1 * RCf * cAMP + b1 * ARC - f2 * ARC * cAMP + b2 * A2RC   # NOT the same as -dot(ARC)!
    desc: Caveolar rate of change in free cAMP through binding by PKA
    in [umol/L/s]
dot(ARC)  = 1e-3 * ( f1 * RCf * cAMP - b1 * ARC - f2 * ARC * cAMP + b2 * A2RC)
    desc: Caveolar concentration of PKA RC dimer with 1 cAMP molecule bound
    in [umol/L]
dot(A2RC) = 1e-3 * (f2 * ARC * cAMP - (b2 + f3) * A2RC + b3 * A2R * C)
    desc: Caveolar concentration of PKA RC dimer with 2 cAMP molecules bound
    in [umol/L]
dot(A2R)  = 1e-3 * (f3 * A2RC - b3 * A2R * C)
    desc: Caveolar concentration of PKA R subunit with 2 cAMP molecules bound
    in [umol/L]
dot(C)    = 1e-3 * (f3 * A2RC - b3 * A2R * C + b_pki * PKIC - f_pki * (PKI - PKIC) * C)
    desc: Caveolar concentration of free PKA catalytic subunit
    in [umol/L]
dot(PKIC) = 1e-3 * (f_pki * (PKI - PKIC) * C - b_pki * PKIC)
    desc: Caveolar concentration of free PKI inactivated PKA C subunit
    in [umol/L]

#
# PKA In the extracaveolar subspace
# Desribed on page 329 of the thesis appendix.
#
[pka_eca]
use pka.PKA_eca as PKA
use pka.PKI_eca as PKI
use pka.f_pki
use pka.b_pki
use camp.cAMP_eca as cAMP
K1 = pka_cav.K1
    desc: Extracaveolar equilibrium value for the binding of the first cAMP to PKA
    in [umol/L]
f1 = pka_cav.f1
    desc: Extracaveolar forward rate for binding of the first cAMP to PKA
    in [umol/L/s]
b1 = f1 * K1
    desc: Extracaveolar backward rate for binding of the first cAMP to PKA
    in [1/s]
K2 = pka_cav.K2
    desc: Extracaveolar equilibrium value for the binding of the second cAMP to PKA
    in [umol/L]
f2 = pka_cav.f2
    desc: Extracaveolar forward rate for binding of the second cAMP to PKA
    in [umol/L/s]
b2 = f2 * K2
    desc: Extracaveolar backward rate for binding of the second cAMP to PKA
    in [1/s]
K3 = pka_cav.K3
    desc: Extracaveolar equilibrium value for dissociation of C subunit
    in [umol/L]
f3 = pka_cav.f3
    desc: Extracaveolar forward rate for dissociation of C subunit
    in [1/s]
b3 = f3 * K3
    desc: Extracaveolar backward rate for dissociation of C subunit
    in [umol/L/s]
RCf = PKA - ARC - A2RC - A2R
    desc: Concentration of free PKA RC subunits in the Extracaveolar compartment
    in [umol/L]
dcAMP     = -f1 * RCf * cAMP + b1 * ARC - f2 * ARC * cAMP + b2 * A2RC
    desc: Extracaveolar rate of change in free cAMP through binding by PKA
    in [umol/L/s]
dot(ARC)  = 1e-3 * (f1 * RCf * cAMP - b1 * ARC - f2 * ARC * cAMP + b2 * A2RC)
    desc: Extracaveolar concentration of PKA RC dimer with 1 cAMP molecule bound
    in [umol/L]
dot(A2RC) = 1e-3 * (f2 * ARC * cAMP - (b2 + f3) * A2RC + b3 * A2R * C)
    desc: Extracaveolar concentration of PKA RC dimer with 2 cAMP molecules bound
    in [umol/L]
dot(A2R)  = 1e-3 * (f3 * A2RC - b3 * A2R * C)
    desc: Extracaveolar concentration of PKA R subunit with 2 cAMP molecules bound
    in [umol/L]
dot(C)    = 1e-3 * (f3 * A2RC - b3 * A2R * C + b_pki * PKIC - f_pki * (PKI - PKIC) * C)
    desc: Extracaveolar concentration of free PKA catalytic subunit
    in [umol/L]
dot(PKIC) = 1e-3 * (f_pki * (PKI - PKIC) * C - b_pki * PKIC)
    desc: Extracaveolar concentration of free PKI inactivated PKA C subunit
    in [umol/L]

#
# PKA In the cytosolic subspace
# Desribed on page 330 of the thesis appendix.
#
[pka_cyt]
use pka.PKA_cyt as PKA
use pka.PKI_cyt as PKI
use pka.f_pki
use pka.b_pki
use camp.cAMP_cyt as cAMP
K1 = 0.1088 [umol/L]    # data.K_PKAI_1 = 0.1088;
    desc: Cytosolic equilibrium value for the binding of the first cAMP to PKA
f1 = pka_cav.f1
    in [umol/L/s]
    desc: Cytosolic forward rate for binding of the first cAMP to PKA
b1 = f1 * K1
    in [1/s]
    desc: Cytosolic backward rate for binding of the first cAMP to PKA
K2 = 0.4612 [umol/L]    # data.K_PKAI_2 = 0.4612;
    desc: Cytosolic equilibrium value for binding of the second cAMP to PKA
f2 = pka_cav.f2
    desc: Cytosolic forward rate for binding of the second cAMP to PKA
b2 = f2 * K2
    in [1/s]
    desc: Cytosolic backward rate for binding of the second cAMP to PKA
K3 = 0.3755 [umol/L]    # data.K_PKAI_3 = 0.3755;
    desc: Cytosolic equilibrium value for dissociation of C subunit
f3 = pka_cav.f3         # Supplement has a factor 6 here, probably an error!
    desc: Cytosolic forward rate for dissociation of C subunit
b3 = f3 * K3
    in [umol/L/s]
    desc: Cytosolic backward rate for dissociation of C subunit
RCf = PKA - ARC - A2RC - A2R
    desc: Concentration of free PKA RC subunits in the Cytosolic compartment
    in [umol/L]
dcAMP     = -f1 * RCf * cAMP + b1 * ARC - f2 * ARC * cAMP + b2 * A2RC
    desc: Cytosolic rate of change in free cAMP through binding by PKA
    in [umol/L/s]
dot(ARC)  = 1e-3 * (f1 * RCf * cAMP - b1 * ARC - f2 * ARC * cAMP + b2 * A2RC)
    desc: Cytosolic concentration of PKA RC dimer with 1 cAMP molecule bound
    in [umol/L]
dot(A2RC) = 1e-3 * (f2 * ARC * cAMP - (b2 + f3) * A2RC + b3 * A2R * C)
    desc: Cytosolic concentration of PKA RC dimer with 2 cAMP molecules bound
    in [umol/L]
dot(A2R)  = 1e-3 * (f3 * A2RC - b3 * A2R * C)
    desc: Cytosolic concentration of PKA R subunit with 2 cAMP molecules bound
    in [umol/L]
dot(C)    = 1e-3 * (f3 * A2RC - b3 * A2R * C + b_pki * PKIC - f_pki * (PKI - PKIC) * C)
    desc: Cytosolic concentration of free PKA catalytic subunit
    in [umol/L]
dot(PKIC) = 1e-3 * (f_pki * (PKI - PKIC) * C - b_pki * PKIC)
    desc: Cytosolic concentration of free PKI inactivated PKA C subunit
    in [umol/L]

#
# cAMP
# Section 2.7 of the thesis appendix (page 332)
# Section 2.3.6 of [2]'s supplement (page 32)
#
[camp]
j_cav_eca = 5e-15 * 1e6 [uL/s]  # data.J_CAV_ECAV = 5E-15 * 1E6;
    desc: Rate of cAMP diffusion between caveolar and cytosolic compartments
j_cav_cyt = 75e-15 * 1e6 [uL/s] # data.J_CAV_CYT = 7.5E-14 * 1E6;
    desc: Rate of cAMP diffusion between caveolar and extracaveolar compartments
j_eca_cyt = 9e-15 * 1e6 [uL/s]  # data.J_ECAV_CYT = 0.9E-14 * 1E6;
    desc: Rate of cAMP diffusion between extracaveolar and cytosolic compartments
dot(cAMP_cav) = 1e-3 * (pka_cav.dcAMP + ac.dcAMP_AC56_cav - pde - j1 - j2)
    pde = pde.dcAMP_PDE2_cav + pde.dcAMP_PDE3_cav + pde.dcAMP_PDE4_cav
    j1  = j_cav_eca * (cAMP_cav - cAMP_eca) / cell.v_cav
    j2  = j_cav_cyt * (cAMP_cav - cAMP_cyt) / cell.v_cav
    desc: Caveolar concentration of cAMP
    in [umol/L]
dot(cAMP_eca) = 1e-3 * (pka_eca.dcAMP + ac.dcAMP_AC47_eca - pde + j1 - j2)
    pde = pde.dcAMP_PDE2_eca + pde.dcAMP_PDE4_eca
    j1  = j_cav_eca * (cAMP_cav - cAMP_eca) / cell.v_eca
    j2  = j_eca_cyt * (cAMP_eca - cAMP_cyt) / cell.v_eca
    desc: Extracaveolar concentration of cAMP
    in [umol/L]
dot(cAMP_cyt) = 1e-3 * (pka_cyt.dcAMP + ac.dcAMP_AC47_cyt + ac.dcAMP_AC56_cyt - pde + j1 + j2)
    pde = pde.dcAMP_PDE2_cyt + pde.dcAMP_PDE3_cyt + pde.dcAMP_PDE4_cyt
    j1  = j_cav_cyt * (cAMP_cav - cAMP_cyt) / cell.v_cyt
    j2  = j_eca_cyt * (cAMP_eca - cAMP_cyt) / cell.v_cyt
    desc: Cytosolic concentration of cAMP
    in [umol/L]

#
# PP1 :: Protein phosphate inhibitor
# Section 2.8 of the thesis appendix (page 332)
# Section 2.3.7 of [2]'s supplement (page 32)
#
[pp1]
f = 0.3                     # data.f_PP1_Inh1 = 0.3;
    desc: Fractional increase in PP1 after Inh1 knockout
K = 1e-3 [umol/L]           # data.KI1 = 1E-3;
    desc: Affinity foor PP1 Inhibitor 1 binding
Kmp = 1.4690e-3 [umol/L]     # data.KmI1p = 1.4690e-003;
    desc: Affinity of inhibitor 1 for PKA catalytic subunit
Kmdp = 1.9526e-5 [umol/L]    # data.KmI1dp = 1.9526e-005;
    desc: Affinity of inhibitor 1 for PP2A
PP1_cav = 0.25 [umol/L]     # data.PP_CAV = 0.25;
    desc: PP1 concentration in the caveolar compartment
PP1_eca = 0.1 [umol/L]      # data.PP1_ECAV = 0.1;
    desc: PP1 concentration in the extracaveolar compartment
PP1_cyt = 0.2 [umol/L]      # data.PP1_tot_CYT = 0.2;
    desc: PP1 concentration in the cytosolic compartment
kfp = 30*0.010145 [1/s]         # data.kfI1p = 1.0145e-002;
    desc: Rate of phosphorylation of inhibitor 1 by PKA
kdp = 30*3.5731e-3 [umol/L/s]  # data.kbI1p = 3.5731e-003;
    desc: Rate of dephosphorylation if inhibitor 1
PP2A = 1                    # data.PP2A_CYT = 1
inhib1_tot = f / (1 - f) * K + f * PP1_cyt     # I1_tot_CYT
    desc: Concentration of phosphatase inhibitor 1 in the cytosolic compartment
    in [umol/L]
dot(inhib1_p) = 1e-3 * ((kfp * pka_cyt.C * di) / (Kmp + di) - (kdp * PP2A * inhib1_p) / (Kmdp + inhib1_p))
    di = inhib1_tot - inhib1_p
    desc: Concentration of phosphorylated PP1 inhibitor 1 (cytoplasmic)
    in [umol/L]
PP1f_cyt = 0.5 * (sqrt(sumv^2 + 4 * K * PP1_cyt) - sumv)
    sumv = K - PP1_cyt + inhib1_p
    desc: Concentration of uninhibited PP1 in the cytosolic compartment
    in [umol/L]

#
# Phosphorylation of IKs channels
# Section 2.9 of the thesis appendix (page 334)
# Section 2.3.8 of [2]'s supplement (page 34)
#
[iks_sig]
# All of this happens in the extra-caveolar compartment!
use pp1.PP1_eca
use pka.PKA_eca
use pka_eca.C as C_eca
K = 0.01 [umol/L]       # K_PP1_Yotiao = 0.01
    desc: Binding affinity between PP1 and Yotiao
M = 0.01 [umol/L]       # K_PKA_Yotiao = 0.01
    desc: Binding affinity between PKA and Yotiao
L = 1e-4 [umol/L]       # K_IKs_Yotiao = 1e-4
    desc: Binding affinity between PKA and Yotiao
Yotiao = 0.025 [umol/L] # Yotiao_tot = IKs_tot
    desc: Total concentration of Yotiao
IKs_tot = 0.025 [umol/L]    # IKs_tot = 0.025
    desc: Total concentration of IKs channels
PP1f_eca = K / 2 * (sqrt(sum^2 + 4 * PP1_eca / K) - sum)    # PP1_ECAV_free
    sum = 1 + (Yotiao - PP1_eca) / K
    desc: Concentration of PP1 not bound to AKAPs in the extracaveolar compartment
    in [umol/L]
IKsf = L / 2 * (sqrt(sum^2 + 4 * IKs_tot / L) - sum)        # IKs_free
    sum = 1 + (Yotiao - IKs_tot) / L
    desc: Concentration of IKs not bound to AKAPs in the extracaveolar compartment
    in [umol/L]
PKAf = M / 2 * (sqrt(sum^2 + 4 * PKA_eca / M) - sum)        # R_free
    sum = 1 + (Yotiao - PKA_eca) / M
    desc: Concentration of PKA not bound to AKAPs in the extracaveolar compartment
    in [umol/L]
Yotiaof = (Yotiao - IKs_tot + IKsf) / ((1 + PP1f_eca / K) * (1 + PKAf / M))     # Yotiao_free
IKs_arn = IKsf * Yotiaof * PKAf / (L * M)                   # data.IKs_AKAP_PKA
    desc: Concentration of IKs channels that have an AKAP and local PKA but no PP1 available
    in [umol/L]
IKs_arp = IKs_arn * PP1f_eca / K                            # data.IKs_AKAP_PKA_PP1
    desc: Concentration of IKs channels that have an AKAP, local PKA and PP1 available
    in [umol/L]
ka_iks = 0.16305 [1/s]      # data.k_PKAIKS = 1.6305e-001;
    desc: Rate of IKs channel phosphorylation by PKA
Ka_iks = 9.9794e-5 [umol/L] # data.Km_PKAIKS = 9.9794e-005;
    desc: Affinity of IKs channels for phosphorylation by PKA
kp_iks = 1.0542 [1/s]       # data.k_PP1IKS = 1.0542;
    desc: Rate of IKs channel dephosphorylation by phosphatases
Kp_iks = 1.1147e-4 [umol/L] # data.Km_PP1IKS = 1.1147e-004;
    desc: Affinity of IKs channels for dephosphorylation by phosphatases
# data.AKAP_Factor = 1;
dot(IKsp) = 1e-3 * (ka_iks * C_eca * dif / (Ka_iks + dif) - kp_iks * PP1_eca * IKsp / (Kp_iks + IKsp))
    dif = IKs_arp - IKsp
    desc: Concentration of phosphorylated IKs channels
    in [umol/L]
fp_iks = (IKsp + IKs_arn) / IKs_tot
    desc: Fraction of phosphorylated IKs

#
# Phosphorylation of ICaL and Ryanodyne receptors (RyR)
# Section 2.9 of the thesis appendix (page 335)
# Section 2.3.8 of [2]'s supplement (page 35)
#
[akap_sig]
# This all happens in the caveolar subspace!
use pp1.PP1_cav
use pka.PKA_cav
Ki = 0.01 [umol/L]                  # data.K_PP1_akap_ICaL = 0.01
    desc: Binding affinity between PP1 and ICaL AKAP
Mi = 0.01 [umol/L]                  # data.K_PKA_akap_ICaL = 0.01
    desc: Binding affinity between PKA and ICaL AKAP
Li = 1e-4 [umol/L]                  # data.K_ICaL_akap = 1E-4
    desc: Binding affinity between ICaL channel and AKAP
Kr = 0.01 [umol/L]                  # data.K_PP1_akap_RyR = 0.01
    desc: Binding affinity between PP1 and RyR AKAP
Mr = 0.01 [umol/L]                  # data.K_PKA_akap_RyR = 0.01
    desc: Binding affinity between PKA and ICaL AKAP
Lr = 1e-4 [umol/L]                  # data.K_RyR_akap = 1E-4
    desc: Binding affinity between RyR and AKAP
# Concentrations
ICaL_tot = 0.025 [umol/L]           # data.ICaL_tot = 0.025
    desc: Total concentration of ICaL channels
ICaL_akap = 0.025 [umol/L]          # data.AKAP_ICaL_tot = data.ICaL_tot
    desc: Total concentration of ICaL AKAP
RyR_tot = 0.125 [umol/L]            # data.RyR_tot = 5*0.025
    desc: Total concentration of RyRs
RyR_akap = 0.125 [umol/L]           # data.AKAP_RyR_tot = data.RyR_tot
    desc: Total concentration of RyR AKAP
PP1f_cav = mag * cos(arg) * (1 - x) - b / 3     # PP1_CAV_free
    b = ICaL_akap + RyR_akap + Ki + Kr - PP1_cav
    c = ICaL_akap * Kr + RyR_akap * Ki + Ki * Kr - PP1_cav * (Ki + Kr)
    d = PP1_cav * Ki * Kr
    rr = -d/27*b^3 - b*b*c*c/108 + b*c*d/6 + c^3/27 + d*d/4
    yr = if(rr > 0, sqrt(rr) , 0) + d/2 + b*c/6 - b^3/27
    yi = if(rr < 0, sqrt(-rr), 0)
    mag = (yr*yr + yi*yi) ^ (1/6)
    arg = atan(yi / yr) / 3
    x = (c / 3 - b * b / 9) / (mag * mag)
    # phi = (d/2 + b*c/6 - b^3/27 + sqrt(-d/27*b^3 - b*b*c*c/108 + b*c*d/6 + c^3/27 + d*d/4)) ^ (1/3)
    # PP1f_cav = phi - (c / 3 - b * b / 9) / phi - b / 3
    # PP1f_cav = real(PP1f_cav)
    # To avoid working with complex numbers, the sqrt() is split into a real and imaginary part...
    desc: Caveolar concentration of free PP1
    in [umol/L]
PKAf = mag * cos(arg) * (1 - x) - b / 3         # R_CAV_free
    b = ICaL_akap + RyR_akap + Mi + Mr - PKA_cav
    c = ICaL_akap * Mr + RyR_akap * Mi + Mi * Mr - PKA_cav * (Mi + Mr)
    d = PKA_cav * Mi * Mr
    rr = -d/27*b^3 - b*b*c*c/108 + b*c*d/6 + c^3/27 + d*d/4
    yr = if(rr > 0, sqrt(rr) , 0) + d/2 + b*c/6 - b^3/27
    yi = if(rr < 0, sqrt(-rr), 0)
    mag = (yr*yr + yi*yi) ^ (1/6)
    arg = atan(yi / yr) / 3
    x = (c / 3 - b * b / 9) / (mag * mag)
    # phi = (d/2 + b*c/6 - b^3/27 + sqrt(-d/27*b^3 - b*b*c*c/108 + b*c*d/6 + c^3/27 + d*d/4)) ^ (1/3)
    # PKAf = phi - (c / 3 - b * b / 9) / phi - b / 3
    # R_CAV_free = real(R_CAV_free);
    desc: Caveolar concentration of free PKA
    in [umol/L]
# data.temp_rate_LCC = 1.0;
ICaLf = (Li/2) * (sqrt(sum^2 + 4 * ICaL_tot / Li) - sum)    # ICaL_free
    sum = 1 + (ICaL_akap - ICaL_tot) / Li
    desc: Caveolar concentration of free ICaL
    in [umol/L]
ICaL_akapf = (ICaL_akap - ICaL_tot + ICaLf) / ((PP1f_cav / Ki + 1)*(PKAf / Mi + 1))     # AKAP_ICaL_free
    desc: Caveolar concentration of free ICaL AKAP
    in [umol/L]
ICaL_arn = ICaLf * ICaL_akapf * PKAf / (Li * Mi)            # ICaL_akap_PKA
    desc: Concentration of ICaL channels that have an AKAP, local PKA but no PP1 available
ICaL_arp = ICaL_arn * PP1f_cav / Ki                             # ICaL_akap_PKA_PP
    desc: Concentration of ICaL channels that have an AKAP, local PKA and PP1
# 128  40  fLCC_P
ka_ical = 5.1009e-4 [1/s]    # data.k_PKALCC = 5.1009e-004
    desc: Rate of ICaL channel phosphorylation by PKA
Ka_ical = 1.2702e-6 [umol/L] # data.Km_PKALCC = 1.2702e-006
    desc: Affinity of ICaL channels for phosphorylation by PKA
kp_ical = 6.9030e-4 [1/s]    # data.k_PPLCC = 6.9030e-004
    desc: Rate of ICaL channel dephosphorylation by phosphatases
Kp_ical = 6.3064e-3 [umol/L] # data.Km_PPLCC = 6.3064e-003
    desc: Affinity of ICaL channels for dephosphorylation by phosphatases
dot(ICaLp) = 1e-3 * (ka_ical * pka_cav.C * dif / (Ka_ical + dif) - kp_ical * pp1.PP1_cav * ICaLp / (Kp_ical + ICaLp))
    dif = (ICaL_arp - ICaLp)
    desc: Concentration of phosphorylated L-type Calcium channels
    in [umol/L]
fp_ICaL = (ICaLp + ICaL_arn) / ICaL_tot
    desc: Fraction of phosphorylated ICaL channels
# data.temp_rate_RyR = 1.0;
RyRf = (Lr/2) * (sqrt(sum^2 + 4 * RyR_tot / Lr) - sum)      # RyR_free
    sum = 1 + (RyR_akap - RyR_tot) / Lr
    desc: Caveolar concentration of free RyR
    in [umol/L]
RyR_akapf = (RyR_akap - RyR_tot + RyRf) / ((PP1f_cav / Kr + 1)*(PKAf / Mr + 1))     #  AKAP_RyR_free
    desc: Caveolar concentration of free RyR AKAP
    in [umol/L]
RyR_arn = RyRf * RyR_akapf * PKAf / (Lr * Mr)           # RyR_akap_PKA
    desc: Concentration of RyR that have an AKAP, local PKA but no PP1 available
RyR_arp = RyR_arn * PP1f_cav / Kr                           # RyR_akap_PKA_PP
    desc: Concentration of RyR that have an AKAP, local PKA and PP1
# 134  46  fRyR_P
ka_ryr = 2.5548e-3 [1/s]    # data.k_PKARyR = 2.5548e-003
    desc: Rate of RyR phosphorylation by PKA
Ka_ryr = 6.6298e-5 [umol/L] # data.Km_PKARyR = 6.6298e-005
    desc: Affinity of RyR for phosphorylation by PKA
kp_ryr = 3.8257e-3 [1/s]    # data.k_PPRyR = 3.8257e-003
    desc: Rate of RyR dephosphorylation by phosphatases
Kp_ryr = 4.3003e-2 [umol/L] # data.Km_PPRyR = 4.3003e-02
    desc: Affinity of RyR for dephosphorylation by phosphatases
dot(RyRp) = 1e-3*(ka_ryr * pka_cav.C * dif / (Ka_ryr + dif) - kp_ryr * pp1.PP1_cav * RyRp / (Kp_ryr + RyRp))
    dif = (RyR_arp - RyRp)
fp_RyR = (RyRp + RyR_arn) / RyR_tot
    desc: Fraction of phosphorylated RyR channels

#
# camk :: CaMKII signaling and substrate phosphorylation
# Section 3.1.2 of the thesis appendix (page 339)
# Section 2.3.9 of [2]'s supplement (page 38)
#
[camk]
CaMK0  = 0.05           # data.CaMK0=0.05
    desc: Equilibrium fraction of active CaMKII binding sites
Km = 0.0015 [mmol/L]    # data.Km=1.5e-3
    desc: CaMKII affinity for Ca2+/CaM activation
bound = CaMK0 * (1 - trap) / (1 + Km / calcium.uCa_sr)
    desc: Fraction of CaMKII that has ...?  #TODO
active = bound + trap
    desc: Fraction of active CaMKII
dot(trap) = alpha * bound * active - beta * trap * (0.1 + 0.9 * PP1_tot / 0.1371)
    alpha = if(cell.EBZ < 1, 1, cell.EBZ_fact_CaMK_alpha) * 0.05        # data.alphaCamK=0.05
    beta  = 6.8e-4      # data.betaCamK=6.8e-4
    PP1_tot = pp1.PP1_cav / cell.vr_cav + pp1.PP1_eca / cell.vr_eca + pp1.PP1f_cyt / cell.vr_cyt
tau_plb = 100000 [ms]   # data.tau_PLB_CaMKII = 100000;
    desc: Time constant of CaMKII PLB phosphorylation
tau_ryr = 10000 [ms]    # data.tau_RyR_CaMKII = 10000;  # Supplement uses 50000ms!
    desc: Time constant of CaMKII RyR phosphorylation
tau_cal = tau_ryr
    desc: Time constant of CaMKII ICaL phosphorylation
    in [ms]
tau_ina = tau_plb
    desc: Time constant of CaMKII INa phosphorylation
    in [ms]
tau_ito = tau_plb
    desc: Time constant of CaMKII ITo phosphorylation
    in [ms]
tau_ik1 = tau_plb
    desc: Time constant of CaMKII IK1 phosphorylation
    in [ms]
K = 0.25        # data.KmCaMK=0.25;     # Supplement uses 0.15 !
    desc: Affinity of PLB, ICaL etc for CaMKII
c =  active / (active + K)
dot(f_ical) = (c - f_ical) / tau_cal
dot(f_plb)  = (c - f_plb)  / tau_plb
dot(f_ina)  = (c - f_ina)  / tau_ina
dot(f_ito)  = (c - f_ito)  / tau_ito
dot(f_ik1)  = (c - f_ik1)  / tau_ik1
dot(f_ryr)  = (d - f_ryr)  / tau_ryr
    d = 1.0 / (1.0 + (K / active)^2)

[[protocol]]
# Level  Start    Length   Period   Multiplier
1.0      0      1.0      260     0

[[script]]
