# Supplementary material for: β-Adrenergic receptor stimulation inhibits proarrhythmic alternans in postinfarction border zone cardiomyocytes: a computational analysis
Source: Am J Physiol Heart Circ Physiol. 2017 May 24;313(2):H338–53. doi: 10.1152/ajpheart.00094.2017 (PMC5582914; doi:10.1152/ajpheart.00094.2017)
Supplement: Example_code_multicellular_simulation.txt [file Example_code_multicellular_simulation.txt]

[[model]]

#
# Engine variables
#
[engine]
time = 0 bind time
pace = 0 bind pace

[[protocol]]
# Level  Start    Length   Period   Multiplier

[[script]]
import matplotlib.pyplot as pl
import myokit
import numpy as np

# Get model and protocol, create simulation
m, p, s = myokit.load('heijman-2011_EBZ_Base.mmt')

# Create simulation
n = 256
numpacedcells = 3
bcl = 260
freq = 20
iso_conc = 0.002
numBeatsPre = 2500
fracwithiso = 0.0
fRyRP = 1.0
INaFact = 1.25
simEBZ = 0
p = myokit.Protocol()
p.schedule(1,0,1.0,bcl,0)

# Run single cell simulation
s_single = myokit.Simulation(m, p)
#instate = np.loadtxt("Figure_1/X0_CtlBase_10000_ms_1000_beats.csv", delimiter=',')
instate = np.loadtxt("Figure_1/X0_CtlBase_%d_ms_%d_beats.csv" % (bcl, numBeatsPre), delimiter=',')
if simEBZ == 1:
    instate = np.loadtxt("Figure_1/X0_CtlEBZ_%d_ms_%d_beats.csv" % (bcl, numBeatsPre), delimiter=',')
s_single.set_state(instate)
s_single.set_constant('cell.EBZ', simEBZ)
s_single.set_constant('iso.L', 0.0)
#s_single.pre(numBeatsPre * bcl)
d_single = s_single.run(2*bcl - 0.5)
#if simEBZ == 1:
#    np.savetxt("Figure_1/X0_CtlEBZ_%d_ms_%d_beats.csv" % (bcl, numBeatsPre), s_single.state(), delimiter=',')
#else:
#    np.savetxt("Figure_1/X0_CtlBase_%d_ms_%d_beats.csv" % (bcl, numBeatsPre), s_single.state(), delimiter=',')

s_single_iso = myokit.Simulation(m, p)
#instate = np.loadtxt("Figure_1/X0_CtlLowISO_10000_ms_1000_beats.csv", delimiter=',')
instate = np.loadtxt("Figure_1/X0_Ctl%dnMISO_%d_ms_%d_beats_%d_fRyRP.csv" % (1000*iso_conc, bcl, numBeatsPre, fRyRP), delimiter=',')
s_single_iso.set_state(instate)
s_single_iso.set_constant('cell.EBZ', simEBZ)
s_single_iso.set_constant('iso.L', iso_conc)
s_single_iso.set_constant('cell.clamp_RyR2_P', fRyRP)
#s_single_iso.pre(numBeatsPre * bcl)
d_single_iso = s_single_iso.run(2*bcl - 0.5)
#np.savetxt("Figure_1/X0_Ctl%dnMISO_%d_ms_%d_beats_%d_fRyRP.csv" % (1000*iso_conc, bcl, numBeatsPre, fRyRP), s_single_iso.state(), delimiter=',')

pl.figure()
pl.subplot(2,1,1)
pl.plot(d_single['engine.time'], d_single['membrane.V'], d_single_iso['engine.time'], d_single_iso['membrane.V'])
pl.subplot(2,1,2)
pl.plot(d_single['engine.time'], d_single['calcium.uCa'], d_single_iso['engine.time'], d_single_iso['calcium.uCa'])

# --------------------------------------------------------
# Start of multi-cellulalar simulations
# --------------------------------------------------------
p = myokit.Protocol()
p.schedule(1,0,2.0,bcl,0)   
s = myokit.SimulationOpenCL(m, p, ncells=n) # , apd_var='membrane.V'

instate_single = np.loadtxt("Figure_1/X0_CtlBase_%d_ms_%d_beats.csv" % (bcl, numBeatsPre), delimiter=',')    
if simEBZ == 1:
    instate_single = np.loadtxt("Figure_1/X0_CtlEBZ_%d_ms_%d_beats.csv" % (bcl, numBeatsPre), delimiter=',')
instate_single_iso = np.loadtxt("Figure_1/X0_Ctl%dnMISO_%d_ms_%d_beats_%d_fRyRP.csv" % (1000*iso_conc, bcl, numBeatsPre, fRyRP), delimiter=',')    

instate_combined = []
for i in range(0,n):
    if i <= fracwithiso * n:
        instate_combined = np.append(instate_combined, instate_single_iso)  # Set ISO initial state for first frac%  
    else:
        instate_combined = np.append(instate_combined, instate_single) # Set base initial state for last (1-frac)%

print np.size(instate_combined)
#s.set_constant('cell.fINaBlock', -1)
s.set_state(instate_combined) 
s.set_conductance(9)
s.set_step_size(0.0025)
s.set_constant('cell.EBZ', simEBZ)
#s.set_constant('cell.EBZ_fact_INa', 1.0)
s.set_constant('ina.gNaBarBase', INaFact * 2.15 * 8.25 * 1.1)
s.set_constant('cell.clamp_RyR2_P', fRyRP)
#s.set_constant('cell.')

isovals = np.zeros(n)
#sv = np.floor((1 - fracwithiso) * n)
#isovals[sv:(n-1)] = iso_conc
sv = np.floor(fracwithiso * n)
isovals[0:sv] = iso_conc
s.set_field('iso.L', isovals)

s.set_paced_cells(numpacedcells)

try:
    s.pre(freq*bcl)
    # Run    
    d = s.run(2*bcl, log_interval=0.5, log=['engine.time', 'membrane.V', 'calcium.uCa', 'calcium.uCa_jsr', 'ical.ICaL', 'irel.Irel'])
    
    # Get 1d datablock representation
    b = d.block1d()

    # Calculate conduction velocity
    cv = b.cv('membrane.V')
    print('Conduction velocity: ' + str(cv) + ' [cm/s]')

    nrows = 2
    ncols = 2
    # Show color coded plot    
    pl.figure()
    pl.subplot(nrows,ncols,1)
    x,y,z_Vm = b.grid('membrane.V')
    pl.pcolormesh(x,y,z_Vm)
    pl.grid(False)
    pl.xlim(0, d['engine.time'][-1])
    pl.ylim(0, n - 1)
    pl.colorbar()
    pl.show()
    
    pl.subplot(nrows,ncols,2)
    x,y,z_Cai = b.grid('calcium.uCa')                    
    pl.pcolormesh(x,y,z_Cai)
    pl.grid(False)
    pl.xlim(0, d['engine.time'][-1])
    pl.ylim(0, n - 1)
    pl.colorbar()
    pl.show()
        
    pl.subplot(nrows,ncols,3)
    x,y,z_Cajsr = b.grid('calcium.uCa_jsr')
    pl.pcolormesh(x,y,z_Cajsr)
    pl.grid(False)
    pl.xlim(0, d['engine.time'][-1])
    pl.ylim(0, n - 1)
    pl.colorbar()
    pl.show()
    
    pl.subplot(nrows,ncols,4)
    x,y,z_Irel = b.grid('irel.Irel')
    pl.pcolormesh(x,y,z_Irel)
    pl.grid(False)
    pl.xlim(0, d['engine.time'][-1])
    pl.ylim(0, n - 1)
    pl.colorbar()
    pl.show()
    
    x,y,z_ICaL = b.grid('ical.ICaL')
    
    #print x.shape
    #print y.shape
    #print z_ICaL.shape
    nrows, ncols = z_ICaL.shape
    
    print nrows
    print ncols
    
    if simEBZ == 1:
        np.savetxt("Strand_Analysis/Raw_Data_%d_Cell_EBZ_Strand_%d_ISOPerc_%d_ISO_%d_fRyR2P_%d_FullStim_%f_INaFact.csv" % (n, 100*fracwithiso, 1000*iso_conc, fRyRP, numpacedcells == n, INaFact), np.c_[x[0:n,0:ncols].flatten('f'), y[0:n,0:ncols].flatten('f'), z_Vm.flatten('f'), z_Cai.flatten('f'), z_Cajsr.flatten('f'), z_Irel.flatten('f'), z_ICaL.flatten('f')], delimiter=',', header='VARIABLES = "X", "Y", "V1", "V2", "V3", "V4", "V5"\nZONE I=%d, J=%d, DATAPACKING=POINT' % (n, ncols), comments='')
    else:
        np.savetxt("Strand_Analysis/Raw_Data_%d_Cell_Strand_%d_ISOPerc_%d_ISO_%d_fRyR2P_%d_FullStim_%f_INaFact.csv" % (n, 100*fracwithiso, 1000*iso_conc, fRyRP, numpacedcells == n, INaFact), np.c_[x[0:n,0:ncols].flatten('f'), y[0:n,0:ncols].flatten('f'), z_Vm.flatten('f'), z_Cai.flatten('f'), z_Cajsr.flatten('f'), z_Irel.flatten('f'), z_ICaL.flatten('f')], delimiter=',', header='VARIABLES = "X", "Y", "V1", "V2", "V3", "V4", "V5"\nZONE I=%d, J=%d, DATAPACKING=POINT' % (n, ncols), comments='')
        
    z = np.ones(len(d['engine.time']))
    f = pl.figure()
    x = f.add_subplot(311, projection='3d')
    for i in xrange(0, n, 2):
        x.plot(d['engine.time'], z*i, d['membrane.V', i])

    x = f.add_subplot(312, projection='3d', sharex=x, sharey=x)
    for i in xrange(0, n, 2):
        x.plot(d['engine.time'], z*i, d['calcium.uCa', i])
    
    x = f.add_subplot(313, projection='3d', sharex=x, sharey=x)
    for i in xrange(0, n, 2):
        x.plot(d['engine.time'], z*i, d['irel.Irel', i])
        
    pl.show()
    
    CaTAmp1 = np.zeros(n)
    CaTAmp2 = np.zeros(n)
    CaTAlternans = np.zeros(n)
    APD1 = np.zeros(n)
    APD2 = np.zeros(n)
    APDAlternans = np.zeros(n)
    
    d_Split = d.split_periodic(bcl, adjust=True)
    for i in xrange(0, n):
        CaTAmp1[i] = 1000000 * (np.max(d_Split[0]['calcium.uCa', i]) - np.min(d_Split[0]['calcium.uCa', i]))
        CaTAmp2[i] = 1000000 * (np.max(d_Split[1]['calcium.uCa', i]) - np.min(d_Split[1]['calcium.uCa', i]))
        if CaTAmp1[i] > CaTAmp2[i]:
            CaTAlternans[i] = 1 - CaTAmp2[i] / CaTAmp1[i]
        else:
            CaTAlternans[i] = 1 - CaTAmp1[i] / CaTAmp2[i]
                
        APstartIndex = -1
        APendIndex = -1        
        curVm = d_Split[0]['membrane.V', i]
        time = d_Split[0]['engine.time']
        for abc in xrange(0, len(curVm)):
            if curVm[abc] > -70 and APstartIndex < 0:
                APstartIndex = abc
            if curVm[abc] < -70 and APstartIndex >= 0:
                APendIndex = abc
                break
        
        #print APstartIndex
        #print APendIndex
        APD1[i] = time[APendIndex] - time[APstartIndex]
        
        APstartIndex = -1
        APendIndex = -1        
        curVm = d_Split[1]['membrane.V', i]
        time = d_Split[1]['engine.time']
        for abc in xrange(0, len(curVm)):
            if curVm[abc] > -70 and APstartIndex < 0:
                APstartIndex = abc
            if curVm[abc] < -70 and APstartIndex >= 0:
                APendIndex = abc
                break
        
        #print APstartIndex
        #print APendIndex
        APD2[i] = time[APendIndex] - time[APstartIndex]
    
        if APD1[i] > APD2[i]:
            APDAlternans[i] = 1 - APD2[i] / APD1[i]
        else:
            APDAlternans[i] = 1 - APD1[i] / APD2[i]
            
    pl.figure()
    pl.subplot(211)
    pl.plot(xrange(0,n), APDAlternans)
    
    pl.subplot(212)
    pl.plot(xrange(0,n), CaTAlternans)
    
    pl.show()
    
    if simEBZ == 1:
        np.savetxt("Strand_Analysis/Data_%d_Cell_EBZ_Strand_%d_ISOPerc_%d_ISO_%d_fRyR2P_%d_FullStim_%f_INaFact.csv" % (n, 100*fracwithiso, 1000*iso_conc, fRyRP, numpacedcells == n, INaFact), np.c_[xrange(0,n), CaTAmp1, CaTAmp2, CaTAlternans, APD1, APD2, APDAlternans], delimiter=',')    
    else:
        np.savetxt("Strand_Analysis/Data_%d_Cell_Strand_%d_ISOPerc_%d_ISO_%d_fRyR2P_%d_FullStim_%f_INaFact.csv" % (n, 100*fracwithiso, 1000*iso_conc, fRyRP, numpacedcells == n, INaFact), np.c_[xrange(0,n), CaTAmp1, CaTAmp2, CaTAlternans, APD1, APD2, APDAlternans], delimiter=',')
    
except myokit.SimulationError as e:
    print(e.message)
