# Supplementary material for: β-Adrenergic receptor stimulation inhibits proarrhythmic alternans in postinfarction border zone cardiomyocytes: a computational analysis
Source: Am J Physiol Heart Circ Physiol. 2017 May 24;313(2):H338–53. doi: 10.1152/ajpheart.00094.2017 (PMC5582914; doi:10.1152/ajpheart.00094.2017)
Supplement: Example_code_single_cell_simulation.txt [file Example_code_single_cell_simulation.txt]

[[model]]

#
# Engine variables
#
[engine]
time = 0 bind time
pace = 0 bind pace

[[protocol]]
# Level  Start    Length   Period   Multiplier

[[script]]
import matplotlib.pyplot as pl
import myokit
import numpy as np

# Get model and protocol, create simulation
m, p, s = myokit.load('heijman-2011_EBZ_Base.mmt')
#m.prepare_bindings({'engine.time' : time, 'engine.pace' : pace})

# Create protocol
bcl = 10000
numBeatsPre = 1000
logvars = ['engine.time', 'membrane.V', 'calcium.uCa', 'calcium.uCa_sr', 'iup.f_plb']
p = myokit.Protocol()
p.schedule(1,0,1.0,bcl,0)

#Group 1: NZ no ISO
s_CtlBase = myokit.Simulation(m, p)
s_CtlBase.set_constant('cell.EBZ', 0)
s_CtlBase.set_constant('iso.L', 0)
s_CtlBase.pre(numBeatsPre * bcl)
d_CtlBase = s_CtlBase.run(10*bcl, log=logvars)
d_CtlBase.save_csv('Figure_1/Data_CtlBase.csv')
#s_CtlBase.save_state(['X0_CtlBase_' + str(bcl) + '_ms_' + str(numBeatsPre) + '_beats.csv'])
np.savetxt("Figure_1/X0_CtlBase_%d_ms_%d_beats.csv" % (bcl, numBeatsPre), s_CtlBase.state(), delimiter=',')

#Group 2: NZ with ISO
s_CtlISO = myokit.Simulation(m, p)
s_CtlISO.set_constant('cell.EBZ', 0)
s_CtlISO.set_constant('iso.L', 0.1)
s_CtlISO.pre(numBeatsPre * bcl)
d_CtlISO = s_CtlISO.run(10*bcl, log=logvars)
d_CtlISO.save_csv('Figure_1/Data_CtlISO.csv')
#s_CtlISO.save_state(['X0_CtlISO_' + str(bcl) + '_ms_' + str(numBeatsPre) + '_beats.csv'])
np.savetxt("Figure_1/X0_CtlISO_%d_ms_%d_beats.csv" % (bcl, numBeatsPre), s_CtlISO.state(), delimiter=',')

#Group 2b: NZ with LOW ISO
s_CtlLowISO = myokit.Simulation(m, p)
s_CtlLowISO.set_constant('cell.EBZ', 0)
s_CtlLowISO.set_constant('iso.L', 0.01)
s_CtlLowISO.pre(numBeatsPre * bcl)
d_CtlLowISO = s_CtlLowISO.run(10*bcl, log=logvars)
d_CtlLowISO.save_csv('Figure_1/Data_CtlLowISO.csv')
#s_CtlISO.save_state(['X0_CtlISO_' + str(bcl) + '_ms_' + str(numBeatsPre) + '_beats.csv'])
np.savetxt("Figure_1/X0_CtlLowISO_%d_ms_%d_beats.csv" % (bcl, numBeatsPre), s_CtlLowISO.state(), delimiter=',')

#Group 3: EBZ no ISO
s_EBZBase = myokit.Simulation(m, p)
s_EBZBase.set_constant('cell.EBZ', 1)
s_EBZBase.set_constant('iso.L', 0)
s_EBZBase.pre(numBeatsPre * bcl)
d_EBZBase = s_EBZBase.run(10*bcl, log=logvars)
d_EBZBase.save_csv('Figure_1/Data_EBZBase.csv')
np.savetxt("Figure_1/X0_EBZBase_%d_ms_%d_beats.csv" % (bcl, numBeatsPre), s_EBZBase.state(), delimiter=',')

#Group 4: EBZ with ISO
s_EBZISO = myokit.Simulation(m, p)
s_EBZISO.set_constant('cell.EBZ', 1)
s_EBZISO.set_constant('iso.L', 0.1)
s_EBZISO.pre(numBeatsPre * bcl)
d_EBZISO = s_EBZISO.run(10*bcl, log=logvars)
d_EBZISO.save_csv('Figure_1/Data_EBZISO.csv')
np.savetxt("Figure_1/X0_EBZISO_%d_ms_%d_beats.csv" % (bcl, numBeatsPre), s_EBZISO.state(), delimiter=',')

#Group 5: EBZ no ISO with BAR Remodeling
s_EBZBARRem = myokit.Simulation(m, p)
s_EBZBARRem.set_constant('cell.EBZ', 1)
s_EBZBARRem.set_constant('cell.EBZ_BAR_Remodeling', 1)
s_EBZBARRem.set_constant('iso.L', 0)
s_EBZBARRem.pre(numBeatsPre * bcl)
d_EBZBARRem = s_EBZBARRem.run(10*bcl, log=logvars)
d_EBZBARRem.save_csv('Figure_1/Data_EBZBARRem.csv')
np.savetxt("Figure_1/X0_EBZBARRem_%d_ms_%d_beats.csv" % (bcl, numBeatsPre), s_EBZBARRem.state(), delimiter=',')

# Display the results
pl.figure()

pl.subplot(4,1,1)
pl.plot(d_CtlBase['engine.time'], d_CtlBase['calcium.uCa'])

pl.subplot(4,1,2)
pl.plot(d_CtlISO['engine.time'], d_CtlISO['calcium.uCa'])

pl.subplot(4,1,3)
pl.plot(d_EBZBase['engine.time'], d_EBZBase['calcium.uCa'])

pl.subplot(4,1,4)
pl.plot(d_EBZISO['engine.time'], d_EBZISO['calcium.uCa'])

pl.show()
